# Supplementary material for: Torus-margo pits cannot function in vessel-bearing angiosperms
Source: Commun Biol. 2026 Apr 6;9:1026. doi: 10.1038/s42003-026-09800-x (PMC13421541; doi:10.1038/s42003-026-09800-x)
Supplement: Supplementary file 4 — Supplementary Data [file 42003_2026_9800_MOESM4_ESM.xlsx]

## Sheet: Fig2A_Q_angiosperms
class	species	pressure	Qrelatif	se_q_relatif	panel
angiosperms	R. pseudoacacia	0.02756	0.0553709	0.00990448	A (Angiosperms Q/Qmax)
angiosperms	R. pseudoacacia	0.051675	0.0917413	0.0156231	A (Angiosperms Q/Qmax)
angiosperms	R. pseudoacacia	0.09646	0.160998	0.0234773	A (Angiosperms Q/Qmax)
angiosperms	R. pseudoacacia	0.19292	0.283372	0.0435688	A (Angiosperms Q/Qmax)
angiosperms	R. pseudoacacia	0.38584	0.446011	0.0619697	A (Angiosperms Q/Qmax)
angiosperms	R. pseudoacacia	0.689	0.561928	0.0788187	A (Angiosperms Q/Qmax)
angiosperms	R. pseudoacacia	0.9646	0.724492	0.0662393	A (Angiosperms Q/Qmax)
angiosperms	R. pseudoacacia	1.378	0.825934	0.0313065	A (Angiosperms Q/Qmax)
angiosperms	R. pseudoacacia	2.067	1	0	A (Angiosperms Q/Qmax)
angiosperms	L. tulipifera	0.02756	0.0465906	0.00575111	A (Angiosperms Q/Qmax)
angiosperms	L. tulipifera	0.04823	0.0910199	0.0128951	A (Angiosperms Q/Qmax)
angiosperms	L. tulipifera	0.09646	0.182412	0.0212012	A (Angiosperms Q/Qmax)
angiosperms	L. tulipifera	0.19292	0.346979	0.0418963	A (Angiosperms Q/Qmax)
angiosperms	L. tulipifera	0.38584	0.573975	0.0589648	A (Angiosperms Q/Qmax)
angiosperms	L. tulipifera	0.689	0.717283	0.04651	A (Angiosperms Q/Qmax)
angiosperms	L. tulipifera	0.961155	0.773834	0.0393247	A (Angiosperms Q/Qmax)
angiosperms	L. tulipifera	1.378	0.864974	0.034899	A (Angiosperms Q/Qmax)
angiosperms	L. tulipifera	2.067	1	0	A (Angiosperms Q/Qmax)
angiosperms	A. rubrum	0.02756	0.0507682		A (Angiosperms Q/Qmax)
angiosperms	A. rubrum	0.04823	0.0965432		A (Angiosperms Q/Qmax)
angiosperms	A. rubrum	0.09646	0.19863		A (Angiosperms Q/Qmax)
angiosperms	A. rubrum	0.19292	0.374334		A (Angiosperms Q/Qmax)
angiosperms	A. rubrum	0.38584	0.606997		A (Angiosperms Q/Qmax)
angiosperms	A. rubrum	0.689	0.729003		A (Angiosperms Q/Qmax)
angiosperms	A. rubrum	0.961155	0.845487		A (Angiosperms Q/Qmax)
angiosperms	A. rubrum	1.378	0.892927		A (Angiosperms Q/Qmax)
angiosperms	A. rubrum	2.067	1		A (Angiosperms Q/Qmax)

## Sheet: Fig2B_K_angiosperms
class	species	pressure	K_relatif	panel
angiosperms	R. pseudoacacia	0.02756	1	B (Angiosperms K/Kmax)
angiosperms	R. pseudoacacia	0.051675	0.883654	B (Angiosperms K/Kmax)
angiosperms	R. pseudoacacia	0.09646	0.830753	B (Angiosperms K/Kmax)
angiosperms	R. pseudoacacia	0.19292	0.731102	B (Angiosperms K/Kmax)
angiosperms	R. pseudoacacia	0.38584	0.575356	B (Angiosperms K/Kmax)
angiosperms	R. pseudoacacia	0.689	0.405937	B (Angiosperms K/Kmax)
angiosperms	R. pseudoacacia	0.9646	0.373839	B (Angiosperms K/Kmax)
angiosperms	R. pseudoacacia	1.378	0.298328	B (Angiosperms K/Kmax)
angiosperms	R. pseudoacacia	2.067	0.240801	B (Angiosperms K/Kmax)
angiosperms	L. tulipifera	0.02756	0.893952	B (Angiosperms K/Kmax)
angiosperms	L. tulipifera	0.04823	0.997962	B (Angiosperms K/Kmax)
angiosperms	L. tulipifera	0.09646	1	B (Angiosperms K/Kmax)
angiosperms	L. tulipifera	0.19292	0.951088	B (Angiosperms K/Kmax)
angiosperms	L. tulipifera	0.38584	0.786649	B (Angiosperms K/Kmax)
angiosperms	L. tulipifera	0.689	0.550511	B (Angiosperms K/Kmax)
angiosperms	L. tulipifera	0.961155	0.425744	B (Angiosperms K/Kmax)
angiosperms	L. tulipifera	1.378	0.331932	B (Angiosperms K/Kmax)
angiosperms	L. tulipifera	2.067	0.255832	B (Angiosperms K/Kmax)
angiosperms	A. rubrum	0.02756	0.94044	B (Angiosperms K/Kmax)
angiosperms	A. rubrum	0.04823	1	B (Angiosperms K/Kmax)
angiosperms	A. rubrum	0.09646	0.933691	B (Angiosperms K/Kmax)
angiosperms	A. rubrum	0.19292	0.840506	B (Angiosperms K/Kmax)
angiosperms	A. rubrum	0.38584	0.68072	B (Angiosperms K/Kmax)
angiosperms	A. rubrum	0.689	0.485843	B (Angiosperms K/Kmax)
angiosperms	A. rubrum	0.961155	0.395131	B (Angiosperms K/Kmax)
angiosperms	A. rubrum	1.378	0.298278	B (Angiosperms K/Kmax)
angiosperms	A. rubrum	2.067	0.226546	B (Angiosperms K/Kmax)

## Sheet: Fig2C_Q_gymnosperms
class	species	pressure	Qrelatif	se_q_relatif	panel
gymnosperms	T. plicata	0.02756	0.257283	0.018481	C (Gymnosperms Q/Qmax)
gymnosperms	T. plicata	0.04823	0.451017	0.0717527	C (Gymnosperms Q/Qmax)
gymnosperms	T. plicata	0.09646	0.714084	0.10704	C (Gymnosperms Q/Qmax)
gymnosperms	T. plicata	0.19292	0.92823	0.0859826	C (Gymnosperms Q/Qmax)
gymnosperms	T. plicata	0.39273	1	0.0205359	C (Gymnosperms Q/Qmax)
gymnosperms	T. plicata	0.68211	0.968876	0.0498318	C (Gymnosperms Q/Qmax)
gymnosperms	T. plicata	0.95771	0.915127	0.0614286	C (Gymnosperms Q/Qmax)
gymnosperms	T. plicata	1.38259	0.919163	0.0674986	C (Gymnosperms Q/Qmax)
gymnosperms	C. duclouxiana	0.02756	0.633487	0.0912257	C (Gymnosperms Q/Qmax)
gymnosperms	C. duclouxiana	0.051675	0.891365	0.0675556	C (Gymnosperms Q/Qmax)
gymnosperms	C. duclouxiana	0.09646	1	0.0179868	C (Gymnosperms Q/Qmax)
gymnosperms	C. duclouxiana	0.19292	0.989828	0.073299	C (Gymnosperms Q/Qmax)
gymnosperms	C. duclouxiana	0.38584	0.798984	0.0528983	C (Gymnosperms Q/Qmax)
gymnosperms	C. duclouxiana	0.66833	0.657034	0.0480034	C (Gymnosperms Q/Qmax)
gymnosperms	C. duclouxiana	0.955413	0.558803	0.0496601	C (Gymnosperms Q/Qmax)
gymnosperms	C. duclouxiana	1.378	0.487961	0.0219538	C (Gymnosperms Q/Qmax)
gymnosperms	G. biloba	0.02756	0.590157	0.113393	C (Gymnosperms Q/Qmax)
gymnosperms	G. biloba	0.04823	0.660178	0.0631055	C (Gymnosperms Q/Qmax)
gymnosperms	G. biloba	0.09646	0.867738	0.186255	C (Gymnosperms Q/Qmax)
gymnosperms	G. biloba	0.19292	1	0.0113291	C (Gymnosperms Q/Qmax)
gymnosperms	G. biloba	0.38584	0.971643	0.0213346	C (Gymnosperms Q/Qmax)
gymnosperms	G. biloba	0.689	0.846488	0.0416257	C (Gymnosperms Q/Qmax)
gymnosperms	G. biloba	0.9646	0.737252	0.0341221	C (Gymnosperms Q/Qmax)
gymnosperms	G. biloba	1.378	0.696762	0.0261576	C (Gymnosperms Q/Qmax)
gymnosperms	G. biloba	2.067	0.690748	0.0475473	C (Gymnosperms Q/Qmax)
gymnosperms	S. sempervirens	0.031005	0.226621	0.0527356	C (Gymnosperms Q/Qmax)
gymnosperms	S. sempervirens	0.058565	0.408112	0.0694926	C (Gymnosperms Q/Qmax)
gymnosperms	S. sempervirens	0.09646	0.60941	0.0860557	C (Gymnosperms Q/Qmax)
gymnosperms	S. sempervirens	0.19292	0.891459	0.063812	C (Gymnosperms Q/Qmax)
gymnosperms	S. sempervirens	0.382395	0.995309	0.0276562	C (Gymnosperms Q/Qmax)
gymnosperms	S. sempervirens	0.657995	1	0.029502	C (Gymnosperms Q/Qmax)
gymnosperms	S. sempervirens	0.95771	0.857771	0.0516882	C (Gymnosperms Q/Qmax)
gymnosperms	S. sempervirens	1.4492	0.787496	0.0696101	C (Gymnosperms Q/Qmax)
gymnosperms	S. sempervirens	1.96824	0.732833	0.0851437	C (Gymnosperms Q/Qmax)

## Sheet: Fig1D_K_gymnosperms
class	species	pressure	K_relatif	panel
gymnosperms	T. plicata	0.02756	0.998287	D (Gymnosperms K/Kmax)
gymnosperms	T. plicata	0.04823	1	D (Gymnosperms K/Kmax)
gymnosperms	T. plicata	0.09646	0.791638	D (Gymnosperms K/Kmax)
gymnosperms	T. plicata	0.19292	0.51452	D (Gymnosperms K/Kmax)
gymnosperms	T. plicata	0.39273	0.272289	D (Gymnosperms K/Kmax)
gymnosperms	T. plicata	0.68211	0.151893	D (Gymnosperms K/Kmax)
gymnosperms	T. plicata	0.95771	0.102181	D (Gymnosperms K/Kmax)
gymnosperms	T. plicata	1.38259	0.0710923	D (Gymnosperms K/Kmax)
gymnosperms	C. duclouxiana	0.02756	1	D (Gymnosperms K/Kmax)
gymnosperms	C. duclouxiana	0.051675	0.750441	D (Gymnosperms K/Kmax)
gymnosperms	C. duclouxiana	0.09646	0.451018	D (Gymnosperms K/Kmax)
gymnosperms	C. duclouxiana	0.19292	0.223215	D (Gymnosperms K/Kmax)
gymnosperms	C. duclouxiana	0.38584	0.0900892	D (Gymnosperms K/Kmax)
gymnosperms	C. duclouxiana	0.66833	0.0427699	D (Gymnosperms K/Kmax)
gymnosperms	C. duclouxiana	0.955413	0.0254454	D (Gymnosperms K/Kmax)
gymnosperms	C. duclouxiana	1.378	0.0154056	D (Gymnosperms K/Kmax)
gymnosperms	G. biloba	0.02756	1	D (Gymnosperms K/Kmax)
gymnosperms	G. biloba	0.04823	0.639228	D (Gymnosperms K/Kmax)
gymnosperms	G. biloba	0.09646	0.4201	D (Gymnosperms K/Kmax)
gymnosperms	G. biloba	0.19292	0.242066	D (Gymnosperms K/Kmax)
gymnosperms	G. biloba	0.38584	0.117601	D (Gymnosperms K/Kmax)
gymnosperms	G. biloba	0.689	0.0573738	D (Gymnosperms K/Kmax)
gymnosperms	G. biloba	0.9646	0.0356928	D (Gymnosperms K/Kmax)
gymnosperms	G. biloba	1.378	0.0236128	D (Gymnosperms K/Kmax)
gymnosperms	G. biloba	2.067	0.015606	D (Gymnosperms K/Kmax)
gymnosperms	S. sempervirens	0.031005	1	D (Gymnosperms K/Kmax)
gymnosperms	S. sempervirens	0.058565	0.953393	D (Gymnosperms K/Kmax)
gymnosperms	S. sempervirens	0.09646	0.864358	D (Gymnosperms K/Kmax)
gymnosperms	S. sempervirens	0.19292	0.632201	D (Gymnosperms K/Kmax)
gymnosperms	S. sempervirens	0.382395	0.356104	D (Gymnosperms K/Kmax)
gymnosperms	S. sempervirens	0.657995	0.207926	D (Gymnosperms K/Kmax)
gymnosperms	S. sempervirens	0.95771	0.122537	D (Gymnosperms K/Kmax)
gymnosperms	S. sempervirens	1.4492	0.074345	D (Gymnosperms K/Kmax)
gymnosperms	S. sempervirens	1.96824	0.0509398	D (Gymnosperms K/Kmax)

## Sheet: Fig_3_main_scatter
a_g	l_m	pressure_MPa
a_mean	0.04
a_mean	0.0476	1.40322e-06
a_mean
a_mean	0.032	5.56788e-06
a_mean	0.0333	5.19999e-06
a_mean	0.03
a_mean	0.0312	4.84648e-05
a_mean	0.033	3.38167e-05
a_mean	0.0895	1.43997e-06
a_mean	0.48	6.87473e-09
a_mean	0.0344	2.43118e-05
a_mean	0.0095	1.67347e-05
a_mean	0.0097	3.23389e-05
a_mean	0.091	5.48976e-08
a_mean	0.0555
a_mean	0.0284
a_mean	0.26	3.0383e-07
a_mean	0.0554	0.000142788
a_mean	0.86	3.855e-10
a_mean
a_mean	0.0507	3.67176e-06
a_mean	0.3	5.20387e-08
a_mean	0.0786	3.22878e-07
a_mean	0.57	9.90778e-08
a_mean
a_mean
a_mean
a_mean	0.69	1.74543e-09
a_mean	0.61	1.68198e-09
a_mean	0.05	6.21134e-06
a_mean	0.1011	1.33782e-07
a_mean	0.0265	2.03582e-05
a_mean	0.0859	6.77275e-06
a_mean	0.0294	4.71779e-06
a_mean	0.0292	2.4052e-05
a_mean	0.0149	7.14705e-06
a_mean	0.0246	3.49318e-06
a_mean	0.1391	1.54286e-07
a_mean	0.0419	4.76485e-06
a_mean	0.23	5.33991e-07
a_mean	0.1	1.09987e-07
a_mean	0.1602	4.8154e-07
a_mean	0.0864	2.82684e-06
a_mean	0.1272	6.79824e-07
a_mean
a_mean	0.2667	8.84999e-08
a_mean	0.11	3.27137e-06
a_mean	0.0326	1.89619e-06
a_mean	0.0185	7.78647e-05
a_mean
a_mean	0.38	4.46857e-09
a_mean	0.0328	3.40368e-05
a_mean	0.27	4.40355e-09
a_mean	0.3312	4.15378e-07
a_mean	0.0423	2.47003e-05
a_mean	0.0538	4.27006e-06
a_mean	0.45	3.0422e-09
a_mean	0.067	5.1602e-06
a_mean	0.0566	2.29698e-06
a_mean	0.0555	3.53635e-06
a_mean	0.0583	2.80217e-06
a_mean	0.04
a_mean	1.04	4.41536e-09
a_mean	0.0189
a_mean	0.0394
a_mean	0.02
a_mean	0.1184	5.17596e-09
a_mean	0.19
a_mean	0.0587	1.88084e-07
a_mean
a_mean	1.85	7.62371e-10
a_mean	0.12	2.51978e-06
a_mean	0.02
a_mean	0.37	1.81441e-10
a_mean	0.087	3.41343e-07
a_mean	0.28
a_mean	0.28
a_mean
a_mean	0.0681	4.50783e-07
a_mean	0.0239	7.5446e-06
a_mean	0.0194	3.54902e-05
a_mean	0.0448	2.96015e-05
a_mean	0.0416	2.06051e-05
a_mean	0.0523	1.4747e-06
a_mean	0.0252	1.15133e-05
a_mean	0.7
a_mean	0.2526	9.75956e-11
a_mean	0.35	3.09464e-08
a_mean	0.0432	6.16668e-06
a_mean	0.0415	1.98442e-06
a_mean	0.0459	1.25675e-06
a_mean	0.86	1.55864e-09
a_mean	0.4021	7.4296e-07
a_mean	0.0587	1.70208e-06
a_mean
a_mean	0.0224	2.66379e-06
a_mean
a_mean	0.1177	4.76875e-07
a_mean
a_mean	0.0684	2.25298e-06
a_mean	0.36
a_mean	0.0687	2.8708e-06
a_mean
a_mean	0.49	8.06411e-10
a_mean	0.1524	2.50804e-06
a_mean	0.073
a_mean	0.84	1.48585e-10
a_mean
a_mean
a_mean
a_mean
a_mean	0.3714	9.92136e-10
a_mean	0.0389	6.48578e-06
a_mean
a_mean
a_mean
a_mean	0.45
a_mean	0.02
a_mean	0.04
a_mean	0.1689	1.0713e-07
a_mean	0.0482	1.25763e-05
a_mean	0.0364	4.87018e-07
a_mean	0.0959
a_mean	0.1416	6.70873e-08
a_mean	0.255
a_mean	0.23	2.20892e-08
a_mean	0.33
a_mean	0.5927	2.39746e-08
a_mean	0.18
a_mean	0.0703	7.91416e-07
a_mean	0.0191	1.37426e-05
a_mean	0.056	4.69219e-06
a_mean	0.22	4.94018e-08
a_mean	0.1701	5.08239e-05
a_mean	0.6955	1.58254e-07
a_mean	0.0391
a_mean	1.53	4.30477e-10
a_mean	1.96	3.4828e-10
a_mean	0.1153	7.90163e-06
a_mean	0.1779	5.35882e-09
a_mean	0.1656	1.06534e-09
a_mean	0.1571	3.91092e-07
a_mean	0.4
a_mean	0.1159	1.06102e-05
a_mean	1.45	3.25258e-10
a_mean	1.06	2.36582e-10
a_mean	1.83	6.40812e-11
a_mean	1.23	4.56369e-10
a_mean	0.0246	2.9598e-06
a_mean	1.16	2.29645e-10
a_mean	0.2216	3.8352e-08
a_mean	0.0997	1.54206e-06
a_mean	0.18	2.71833e-05
a_mean	0.196	2.10548e-05
a_mean	0.0457	8.87687e-07
a_mean	0.1081	2.81055e-08
a_mean	0.0526
a_mean	0.0814	2.66955e-06
a_mean	0.0668	1.58385e-06
a_mean	0.0449	3.35988e-06
a_mean	0.1346	1.3412e-06
a_mean	0.02
a_mean	0.75	3.95564e-10
a_mean	0.0477	1.06387e-07
a_mean	0.0573
a_mean
a_mean	0.79
a_mean
a_mean	0.0506	4.35781e-08
a_mean	1.28	1.06492e-09
a_mean	0.0565	0.000624446
a_mean	0.0782	0.000235516
a_mean	0.0896	3.35474e-07
a_mean	0.032
a_mean	0.9	1.89084e-09
a_mean
a_mean
a_mean	1.8
a_mean	0.416	1.9819e-07
a_mean	0.3217	1.09198e-08
a_mean	0.1503	5.20209e-07
a_max	0.12
a_max	0.28	6.89403e-09
a_max	0.52
a_max	0.032	5.62279e-06
a_max	0.3	7.12178e-09
a_max
a_max	0.16	3.58173e-07
a_max	0.4	1.89886e-08
a_max	0.09	1.40732e-06
a_max	0.48	6.86229e-09
a_max	0.12	5.72727e-07
a_max	0.05	1.14784e-07
a_max	0.035	6.88393e-07
a_max	0.091	4.26384e-07
a_max
a_max
a_max	1.15	3.51121e-09
a_max
a_max	0.86	3.855e-10
a_max	2.11	5.82108e-12
a_max	0.051	3.58676e-08
a_max	0.3	2.13161e-10
a_max	0.079	3.18643e-07
a_max	1.31	8.16182e-09
a_max	1.71	2.19964e-11
a_max	1.89	5.31625e-08
a_max	2.6	1.42856e-08
a_max	2.5	3.6697e-11
a_max	1.54	1.04532e-10
a_max	0.27	3.94461e-08
a_max	0.101	1.3441e-07
a_max
a_max
a_max	0.14	4.36914e-08
a_max	0.1	1.57103e-07
a_max	0.06	2.40754e-07
a_max	0.1	5.20028e-08
a_max	0.45	4.5569e-09
a_max	0.47	3.37596e-09
a_max	1	6.49707e-09
a_max	1.84	1.76558e-11
a_max	0.73	5.08922e-09
a_max	1.84	2.9159e-10
a_max	0.77	3.08477e-09
a_max	3.5
a_max	1.17	1.05219e-09
a_max	1.01	4.22613e-09
a_max	0.25	4.20451e-09
a_max
a_max	0.55
a_max	0.43	3.084e-09
a_max	0.14	4.3771e-07
a_max	0.27	4.37351e-09
a_max	0.331	4.16723e-07
a_max	0.042	2.54823e-05
a_max	0.054	4.20374e-06
a_max	0.45	3.03034e-09
a_max	0.067	5.20991e-06
a_max	0.057	2.25326e-06
a_max	0.056	3.41689e-06
a_max	0.058	1.85922e-06
a_max
a_max	0.03
a_max	1.04	4.3894e-09
a_max
a_max
a_max	0.03
a_max	0.25	5.49827e-10
a_max	0.45
a_max	0.059	1.85229e-07
a_max	3
a_max	1.99	6.12523e-10
a_max	0.55	2.61709e-08
a_max	0.08
a_max	1.5	2.72312e-12
a_max	0.087	3.43478e-07
a_max	0.75
a_max	0.75
a_max	0.5
a_max
a_max	0.12	5.96055e-08
a_max	0.1	2.59128e-07
a_max	0.14	9.69981e-07
a_max	0.14	5.40594e-07
a_max	0.2	2.63704e-08
a_max	0.1	1.84248e-07
a_max	7
a_max	0.253	9.77474e-11
a_max	0.35	3.09464e-08
a_max	0.18	8.52482e-08
a_max	0.16	3.46272e-08
a_max	0.046	1.24663e-06
a_max	0.86	3.44529e-10
a_max	2.2	4.54504e-09
a_max	0.059	1.69093e-06
a_max	0.25
a_max	0.022	2.78804e-06
a_max	1
a_max	0.16	1.89555e-07
a_max	0.23
a_max	0.068	2.29297e-06
a_max
a_max	0.069	4.12165e-06
a_max	1.1	3.67563e-10
a_max	2.55	5.68335e-12
a_max	0.152	2.53933e-06
a_max	0.5
a_max	0.84	1.48585e-10
a_max	1.26	8.34237e-11
a_max	1.22	1.93024e-10
a_max	1.15
a_max	0.3
a_max	0.371	9.92765e-10
a_max	0.14	1.39132e-07
a_max	34
a_max	24
a_max	0.24
a_max	1
a_max	0.06
a_max
a_max	0.169	2.1971e-07
a_max	0.18	2.41478e-07
a_max	0.036	5.04925e-07
a_max
a_max	1.79	3.34047e-11
a_max
a_max	1.68	5.66809e-11
a_max	0.9
a_max	6.25	2.03843e-11
a_max
a_max	0.21	2.96902e-08
a_max	0.25	6.12844e-09
a_max	0.32	2.51472e-08
a_max	0.22	4.95866e-08
a_max
a_max	0.696	1.55394e-07
a_max
a_max	1.53	4.30477e-10
a_max	1.96	3.48966e-10
a_max	1.3	5.51283e-09
a_max	0.178	5.33268e-09
a_max	0.35	1.12541e-10
a_max	0.157	3.93057e-07
a_max	10
a_max	1.6	4.03286e-09
a_max	1.45	3.23556e-10
a_max	1.06	2.38187e-10
a_max	1.83	6.46248e-11
a_max	1.23	4.60748e-10
a_max
a_max	1.16	2.28674e-10
a_max	0.222	3.83259e-08
a_max	0.1	1.53611e-06
a_max
a_max
a_max	0.15	2.53124e-08
a_max	0.3	1.31494e-09
a_max
a_max	0.081	2.71988e-06
a_max	0.067	1.57482e-06
a_max	0.3	1.12792e-08
a_max	2.7	1.65615e-10
a_max	0.07
a_max	2.2	1.56723e-11
a_max
a_max	0.057
a_max	1.51	3.19455e-11
a_max
a_max	0.7
a_max	0.15	1.67281e-09
a_max	1.7	4.5457e-10
a_max	0.4	1.75979e-06
a_max	0.25	7.20809e-06
a_max	0.25	1.54441e-08
a_max
a_max	0.9	1.88359e-09
a_max	1.25
a_max	1.5
a_max	8
a_max	1.4	5.19969e-09
a_max	3.8	6.62548e-12
a_max	1	1.76881e-09
g	0.00336	0.0368043
g	0.00351	0.0613199
g	0.00193756
g	0.00149914	0.00470366
g	0.0019139	0.00386172
g	0.00144891	0.0270116
g	0.00232	0.0588826
g	0.00297	0.179864
g	0.0017	0.0608396
g	0.0023	0.0227182
g	0.00214
g	0.00181	0.186352
g	0.00241
g	0.00291	0.221277
g	0.00164981	0.0113352
g	0.0025	0.120305
g	0.00159	0.143166
g	0.00078487	0.0137333
g	0.00198	0.0937432
g	0.00354	0.0799833
g	0.00337	0.14043
g	0.00167796	0.250973
g	0.00289	0.10999
g	0.00334	0.0561585
g	0.00311	0.0710761
g	0.0018	0.0941447
g	0.00314	0.0689515
g	0.00222617	0.0394917
g	0.0029	0.0514794
g	0.00190432
g	0.00227	0.12002
g	0.0037
g	0.00237	0.0638366
g	0.00314
g	0.00398	0.114119
g	0.00098897	0.17087
g	0.00237	0.0367982
g	0.00337	0.0178592
g	0.00336	0.0795327
g	0.00373	0.101382
g	0.0031	0.0443527
g	0.00371
g	0.0018	0.0364335
g	0.0034	0.0254903
g	0.0028	0.014955
g	0.0028	0.0183414
g	0.00133925	0.110474
g	0.0014	0.037204
g	0.00328	0.0283916
g	0.0028	0.0323237
g	0.00162555	0.0937356
g	0.00362	0.106984
g	0.00314	0.106916
g	0.00172428	0.00381367
g	0.00412	0.174101
g	0.005	0.774637
g	0.00164024	0.201606
g	0.00259	0.0235367
g	0.00363	0.0290532
g	0.00474	0.015151

## Sheet: Fig_3_Inset_ephedra_raw
a_g	lmean_to_L
e_int	0.00714286
e_int	0.0138889
e_int	0.0125
e_int	0.06
e_int	0.006
e_int	0.006
e_int	0.025
e_int	0.0208333
e_int	0.05
e_int	0.02
e_int	0.05
e_int	0.0166667
e_int	0.02
e_int	0.0208333
e_int	0.03
e_int	0.01
e_int	0.00833333
e_int	0.04
e_int	0.02
e_int	0.02
e_int	0.0125
e_int	0.03
e_int	0.0625
e_int	0.01
e_int	0.0625
e_int	0.006
e_int	0.025
e_int	0.03
e_int	0.01
e_int	0.01
e_int	0.0166667
e_int	0.01
e_int	0.03
e_int	0.02
e_int	0.05
e_int	0.01
e_tra	0.000169429
e_tra	0.000415556
e_tra	0.0003485
e_tra	0.000813
e_tra	0.000157
e_tra	0.0001882
e_tra	0.000394167
e_tra	0.000621667
e_tra	0.000807
e_tra	0.000493
e_tra	0.000693
e_tra	0.000601667
e_tra	0.000344667
e_tra	0.000463333
e_tra	0.000434
e_tra	0.000143714
e_tra	0.0003325
e_tra	0.000649
e_tra	0.0002975
e_tra	0.0001006
e_tra	0.0001435
e_tra	0.000677
e_tra	0.00094375
e_tra	0.0005835
e_tra	0.000502
e_tra	0.0001212
e_tra	0.0007025
e_tra	0.000683
e_tra	0.000418
e_tra	0.000362
e_tra	0.000543889
e_tra	0.000515
e_tra	0.000578
e_tra	0.000491
e_tra	0.000593
e_tra	0.000283

## Sheet: Fig_3_ephedra_density_curve
a_g	x	density
e_int	0.0023868	0.0029519
e_int	0.00240644	0.00319703
e_int	0.00242624	0.00346445
e_int	0.0024462	0.00375224
e_int	0.00246632	0.00405332
e_int	0.00248661	0.00438746
e_int	0.00250707	0.00473946
e_int	0.0025277	0.0051119
e_int	0.0025485	0.00552117
e_int	0.00256946	0.00594887
e_int	0.0025906	0.00640894
e_int	0.00261192	0.00690413
e_int	0.00263341	0.0074204
e_int	0.00265507	0.0079844
e_int	0.00267692	0.00857956
e_int	0.00269894	0.00920225
e_int	0.00272115	0.00988485
e_int	0.00274354	0.0105955
e_int	0.00276611	0.0113501
e_int	0.00278887	0.0121616
e_int	0.00281181	0.0130045
e_int	0.00283494	0.0139122
e_int	0.00285827	0.0148704
e_int	0.00288179	0.0158638
e_int	0.0029055	0.0169472
e_int	0.0029294	0.0180714
e_int	0.0029535	0.0192516
e_int	0.0029778	0.0205178
e_int	0.0030023	0.0218282
e_int	0.003027	0.0232209
e_int	0.00305191	0.02469
e_int	0.00307702	0.0262074
e_int	0.00310233	0.0278383
e_int	0.00312786	0.0295318
e_int	0.00315359	0.0312916
e_int	0.00317954	0.0331731
e_int	0.0032057	0.0351126
e_int	0.00323207	0.0371499
e_int	0.00325866	0.0392949
e_int	0.00328547	0.041502
e_int	0.0033125	0.0438427
e_int	0.00333976	0.0462721
e_int	0.00336723	0.048774
e_int	0.00339494	0.0514369
e_int	0.00342287	0.054171
e_int	0.00345103	0.057013
e_int	0.00347942	0.0599958
e_int	0.00350805	0.0630534
e_int	0.00353691	0.0662575
e_int	0.00356601	0.0695776
e_int	0.00359535	0.0729755
e_int	0.00362493	0.076561
e_int	0.00365476	0.0802331
e_int	0.00368483	0.0840153
e_int	0.00371514	0.0879684
e_int	0.00374571	0.0920049
e_int	0.00377653	0.0961904
e_int	0.0038076	0.100515
e_int	0.00383892	0.104925
e_int	0.00387051	0.109523
e_int	0.00390235	0.114226
e_int	0.00393446	0.119032
e_int	0.00396683	0.124029
e_int	0.00399947	0.129112
e_int	0.00403237	0.134335
e_int	0.00406555	0.139711
e_int	0.004099	0.145173
e_int	0.00413272	0.150808
e_int	0.00416672	0.156559
e_int	0.004201	0.162397
e_int	0.00423557	0.168432
e_int	0.00427042	0.174548
e_int	0.00430555	0.180783
e_int	0.00434097	0.187173
e_int	0.00437669	0.193641
e_int	0.0044127	0.200255
e_int	0.004449	0.206984
e_int	0.00448561	0.213787
e_int	0.00452251	0.220757
e_int	0.00455972	0.227805
e_int	0.00459724	0.234944
e_int	0.00463506	0.242224
e_int	0.00467319	0.249569
e_int	0.00471164	0.257023
e_int	0.00475041	0.264579
e_int	0.00478949	0.272195
e_int	0.0048289	0.279933
e_int	0.00486863	0.287739
e_int	0.00490868	0.295607
e_int	0.00494907	0.303587
e_int	0.00498979	0.311615
e_int	0.00503084	0.319715
e_int	0.00507223	0.327894
e_int	0.00511396	0.336114
e_int	0.00515604	0.344412
e_int	0.00519846	0.35276
e_int	0.00524123	0.361143
e_int	0.00528435	0.369603
e_int	0.00532783	0.378091
e_int	0.00537166	0.386619
e_int	0.00541586	0.395197
e_int	0.00546041	0.403798
e_int	0.00550534	0.412437
e_int	0.00555063	0.421105
e_int	0.0055963	0.429791
e_int	0.00564234	0.43851
e_int	0.00568877	0.447243
e_int	0.00573557	0.45599
e_int	0.00578276	0.464756
e_int	0.00583034	0.473529
e_int	0.00587831	0.482312
e_int	0.00592667	0.4911
e_int	0.00597543	0.49989
e_int	0.00602459	0.508681
e_int	0.00607416	0.517469
e_int	0.00612413	0.526255
e_int	0.00617452	0.535029
e_int	0.00622532	0.543796
e_int	0.00627654	0.552551
e_int	0.00632818	0.561288
e_int	0.00638024	0.570014
e_int	0.00643274	0.578716
e_int	0.00648566	0.587396
e_int	0.00653902	0.59606
e_int	0.00659282	0.604684
e_int	0.00664706	0.613286
e_int	0.00670175	0.621861
e_int	0.00675689	0.630389
e_int	0.00681248	0.638893
e_int	0.00686853	0.647351
e_int	0.00692504	0.655763
e_int	0.00698202	0.664146
e_int	0.00703946	0.672459
e_int	0.00709738	0.680731
e_int	0.00715577	0.688961
e_int	0.00721464	0.697108
e_int	0.007274	0.705215
e_int	0.00733385	0.713254
e_int	0.00739419	0.721214
e_int	0.00745502	0.729127
e_int	0.00751636	0.736942
e_int	0.0075782	0.744685
e_int	0.00764055	0.752373
e_int	0.00770341	0.75993
e_int	0.00776679	0.767426
e_int	0.00783069	0.774834
e_int	0.00789512	0.782118
e_int	0.00796007	0.789336
e_int	0.00802557	0.796426
e_int	0.00809159	0.803405
e_int	0.00815817	0.810313
e_int	0.00822529	0.817045
e_int	0.00829296	0.823689
e_int	0.00836119	0.830228
e_int	0.00842998	0.836592
e_int	0.00849934	0.84287
e_int	0.00856927	0.848997
e_int	0.00863977	0.854973
e_int	0.00871085	0.860858
e_int	0.00878252	0.866541
e_int	0.00885478	0.872104
e_int	0.00892763	0.877556
e_int	0.00900108	0.882787
e_int	0.00907514	0.887918
e_int	0.0091498	0.892892
e_int	0.00922508	0.89768
e_int	0.00930098	0.902366
e_int	0.00937751	0.906849
e_int	0.00945466	0.911187
e_int	0.00953245	0.915422
e_int	0.00961087	0.919413
e_int	0.00968995	0.923302
e_int	0.00976967	0.927048
e_int	0.00985005	0.930597
e_int	0.00993109	0.934048
e_int	0.0100128	0.93732
e_int	0.0100952	0.940445
e_int	0.0101782	0.943477
e_int	0.010262	0.946303
e_int	0.0103464	0.949031
e_int	0.0104315	0.95165
e_int	0.0105174	0.954094
e_int	0.0106039	0.956462
e_int	0.0106911	0.958701
e_int	0.0107791	0.960819
e_int	0.0108678	0.96287
e_int	0.0109572	0.964787
e_int	0.0110473	0.96663
e_int	0.0111382	0.968411
e_int	0.0112299	0.970078
e_int	0.0113223	0.971703
e_int	0.0114154	0.973263
e_int	0.0115093	0.974761
e_int	0.011604	0.976228
e_int	0.0116995	0.977645
e_int	0.0117958	0.979036
e_int	0.0118928	0.98041
e_int	0.0119906	0.981761
e_int	0.0120893	0.983111
e_int	0.0121888	0.984458
e_int	0.012289	0.985817
e_int	0.0123902	0.987188
e_int	0.0124921	0.988583
e_int	0.0125949	0.990011
e_int	0.0126985	0.991461
e_int	0.012803	0.992973
e_int	0.0129083	0.994524
e_int	0.0130145	0.996117
e_int	0.0131216	0.997795
e_int	0.0132295	0.999516
e_int	0.0133384	1.00131
e_int	0.0134481	1.00319
e_int	0.0135588	1.00512
e_int	0.0136703	1.00715
e_int	0.0137828	1.00926
e_int	0.0138962	1.01142
e_int	0.0140105	1.01372
e_int	0.0141258	1.01607
e_int	0.014242	1.0185
e_int	0.0143592	1.02104
e_int	0.0144773	1.02364
e_int	0.0145964	1.02634
e_int	0.0147165	1.02911
e_int	0.0148376	1.03194
e_int	0.0149597	1.03489
e_int	0.0150828	1.03788
e_int	0.0152069	1.04094
e_int	0.015332	1.04407
e_int	0.0154581	1.04725
e_int	0.0155853	1.05048
e_int	0.0157135	1.05376
e_int	0.0158428	1.05706
e_int	0.0159732	1.06041
e_int	0.0161046	1.06377
e_int	0.0162371	1.06715
e_int	0.0163707	1.07053
e_int	0.0165053	1.07391
e_int	0.0166411	1.07729
e_int	0.0167781	1.08063
e_int	0.0169161	1.08395
e_int	0.0170553	1.08723
e_int	0.0171956	1.09045
e_int	0.0173371	1.09364
e_int	0.0174797	1.09672
e_int	0.0176235	1.09974
e_int	0.0177685	1.10268
e_int	0.0179147	1.10548
e_int	0.0180621	1.10822
e_int	0.0182107	1.11081
e_int	0.0183605	1.11327
e_int	0.0185116	1.11564
e_int	0.0186639	1.11778
e_int	0.0188175	1.11981
e_int	0.0189723	1.1217
e_int	0.0191284	1.12334
e_int	0.0192857	1.12486
e_int	0.0194444	1.12618
e_int	0.0196044	1.12726
e_int	0.0197657	1.12822
e_int	0.0199283	1.12888
e_int	0.0200923	1.12935
e_int	0.0202576	1.12966
e_int	0.0204242	1.12962
e_int	0.0205923	1.12944
e_int	0.0207617	1.12901
e_int	0.0209325	1.12828
e_int	0.0211047	1.1274
e_int	0.0212784	1.12619
e_int	0.0214534	1.12475
e_int	0.02163	1.12314
e_int	0.0218079	1.12114
e_int	0.0219873	1.11897
e_int	0.0221682	1.11657
e_int	0.0223506	1.11384
e_int	0.0225345	1.11094
e_int	0.0227199	1.10775
e_int	0.0229068	1.1043
e_int	0.0230953	1.10069
e_int	0.0232853	1.09672
e_int	0.0234769	1.09258
e_int	0.02367	1.08824
e_int	0.0238648	1.08359
e_int	0.0240611	1.07879
e_int	0.0242591	1.07375
e_int	0.0244587	1.06847
e_int	0.0246599	1.06306
e_int	0.0248628	1.05737
e_int	0.0250674	1.05153
e_int	0.0252736	1.04555
e_int	0.0254815	1.03931
e_int	0.0256912	1.03296
e_int	0.0259026	1.02646
e_int	0.0261157	1.01977
e_int	0.0263305	1.01299
e_int	0.0265472	1.00604
e_int	0.0267656	0.998979
e_int	0.0269858	0.991842
e_int	0.0272078	0.984547
e_int	0.0274317	0.977192
e_int	0.0276574	0.969761
e_int	0.0278849	0.962234
e_int	0.0281143	0.954668
e_int	0.0283457	0.947039
e_int	0.0285789	0.939367
e_int	0.028814	0.931673
e_int	0.0290511	0.923946
e_int	0.0292901	0.916213
e_int	0.0295311	0.908475
e_int	0.029774	0.900748
e_int	0.030019	0.893034
e_int	0.030266	0.885345
e_int	0.030515	0.8777
e_int	0.030766	0.870084
e_int	0.0310192	0.862536
e_int	0.0312744	0.855048
e_int	0.0315317	0.847603
e_int	0.0317911	0.84028
e_int	0.0320527	0.833016
e_int	0.0323164	0.825837
e_int	0.0325823	0.818788
e_int	0.0328503	0.811809
e_int	0.0331206	0.804967
e_int	0.0333931	0.798246
e_int	0.0336678	0.791604
e_int	0.0339448	0.785157
e_int	0.0342241	0.778808
e_int	0.0345057	0.772576
e_int	0.0347896	0.766541
e_int	0.0350758	0.7606
e_int	0.0353644	0.754826
e_int	0.0356554	0.749218
e_int	0.0359487	0.743709
e_int	0.0362445	0.738416
e_int	0.0365427	0.733251
e_int	0.0368433	0.728202
e_int	0.0371465	0.723383
e_int	0.0374521	0.718663
e_int	0.0377602	0.714102
e_int	0.0380709	0.709723
e_int	0.0383841	0.705441
e_int	0.0386999	0.701351
e_int	0.0390183	0.697394
e_int	0.0393393	0.69353
e_int	0.039663	0.689881
e_int	0.0399893	0.686318
e_int	0.0403183	0.682874
e_int	0.04065	0.679589
e_int	0.0409845	0.676379
e_int	0.0413217	0.673304
e_int	0.0416617	0.670334
e_int	0.0420044	0.66743
e_int	0.04235	0.664661
e_int	0.0426984	0.661951
e_int	0.0430497	0.659307
e_int	0.0434039	0.656758
e_int	0.043761	0.654246
e_int	0.0441211	0.651794
e_int	0.0444841	0.649388
e_int	0.0448501	0.647006
e_int	0.0452191	0.644661
e_int	0.0455911	0.642328
e_int	0.0459662	0.640004
e_int	0.0463444	0.637679
e_int	0.0467257	0.635344
e_int	0.0471101	0.632995
e_int	0.0474977	0.630611
e_int	0.0478885	0.628202
e_int	0.0482825	0.62574
e_int	0.0486797	0.623224
e_int	0.0490802	0.62067
e_int	0.049484	0.61801
e_int	0.0498912	0.615294
e_int	0.0503017	0.612505
e_int	0.0507155	0.60959
e_int	0.0511328	0.606611
e_int	0.0515535	0.603509
e_int	0.0519776	0.600286
e_int	0.0524053	0.596987
e_int	0.0528364	0.593509
e_int	0.0532711	0.589927
e_int	0.0537094	0.586241
e_int	0.0541513	0.582354
e_int	0.0545968	0.578373
e_int	0.055046	0.574237
e_int	0.0554989	0.569927
e_int	0.0559555	0.565517
e_int	0.0564159	0.560902
e_int	0.05688	0.556147
e_int	0.057348	0.551284
e_int	0.0578198	0.546178
e_int	0.0582956	0.54097
e_int	0.0587752	0.535609
e_int	0.0592588	0.53005
e_int	0.0597463	0.52439
e_int	0.0602379	0.51854
e_int	0.0607335	0.512539
e_int	0.0612331	0.506441
e_int	0.0617369	0.500123
e_int	0.0622449	0.493703
e_int	0.062757	0.487163
e_int	0.0632733	0.480441
e_int	0.0637939	0.473635
e_int	0.0643188	0.466686
e_int	0.0648479	0.459609
e_int	0.0653815	0.452457
e_int	0.0659194	0.445154
e_int	0.0664617	0.43777
e_int	0.0670085	0.430313
e_int	0.0675599	0.422728
e_int	0.0681157	0.415092
e_int	0.0686761	0.407378
e_int	0.0692411	0.399588
e_int	0.0698108	0.39176
e_int	0.0703852	0.383863
e_int	0.0709643	0.375931
e_int	0.0715481	0.367972
e_int	0.0721368	0.35997
e_int	0.0727303	0.351959
e_int	0.0733287	0.343935
e_int	0.073932	0.335907
e_int	0.0745402	0.327883
e_int	0.0751535	0.31987
e_int	0.0757718	0.311881
e_int	0.0763953	0.303907
e_int	0.0770238	0.295983
e_int	0.0776575	0.288094
e_int	0.0782964	0.280242
e_int	0.0789406	0.272469
e_int	0.0795901	0.264737
e_int	0.0802449	0.25708
e_int	0.0809051	0.249509
e_int	0.0815707	0.24199
e_int	0.0822419	0.23459
e_int	0.0829185	0.227271
e_int	0.0836007	0.22002
e_int	0.0842885	0.212924
e_int	0.084982	0.2059
e_int	0.0856812	0.198985
e_int	0.0863861	0.192214
e_int	0.0870969	0.185521
e_int	0.0878135	0.178984
e_int	0.0885359	0.172569
e_int	0.0892644	0.166237
e_int	0.0899988	0.16011
e_int	0.0907392	0.154074
e_int	0.0914858	0.148161
e_int	0.0922385	0.142431
e_int	0.0929974	0.136792
e_int	0.0937625	0.131319
e_int	0.0945339	0.125994
e_int	0.0953117	0.120763
e_int	0.0960959	0.115738
e_int	0.0968865	0.110824
e_int	0.0976836	0.106024
e_int	0.0984873	0.101428
e_int	0.0992976	0.0969239
e_int	0.100115	0.092571
e_int	0.100938	0.0883797
e_int	0.101769	0.0842787
e_int	0.102606	0.0803629
e_int	0.10345	0.0765662
e_int	0.104301	0.0728633
e_int	0.105159	0.0693629
e_int	0.106025	0.0659464
e_int	0.106897	0.0626549
e_int	0.107776	0.0595208
e_int	0.108663	0.056467
e_int	0.109557	0.053564
e_int	0.110459	0.0507763
e_int	0.111367	0.0480647
e_int	0.112284	0.0455244
e_int	0.113207	0.043061
e_int	0.114139	0.0406917
e_int	0.115078	0.0384636
e_int	0.116025	0.0363011
e_int	0.116979	0.0342518
e_int	0.117942	0.0323051
e_int	0.118912	0.0304191
e_int	0.11989	0.0286603
e_int	0.120877	0.0269704
e_int	0.121871	0.0253457
e_int	0.122874	0.0238385
e_int	0.123885	0.0223811
e_int	0.124904	0.0210026
e_int	0.125932	0.0197088
e_int	0.126968	0.0184601
e_int	0.128013	0.0172995
e_int	0.129066	0.0161959
e_int	0.130128	0.0151339
e_int	0.131198	0.0141633
e_int	0.132278	0.0132281
e_int	0.133366	0.012344
e_int	0.134463	0.0115252
e_int	0.13557	0.0107379
e_int	0.136685	0.0100075
e_int	0.13781	0.00932109
e_int	0.138943	0.00866263
e_int	0.140086	0.00806374
e_int	0.141239	0.00749211
e_int	0.142401	0.00695133
e_int	0.143573	0.00645764
e_int	0.144754	0.00598469
e_int	0.145945	0.00554625
e_int	0.147146	0.00513949
e_int	0.148356	0.00475075
e_int	0.149577	0.00439793
e_int	0.150807	0.00406497
e_int	0.152048	0.00374936
e_int	0.153299	0.00346575
e_int	0.15456	0.00319498
e_int	0.155832	0.00294384
e_int	0.157114	0.00271412
e_tra	5.41721e-05	0.00144222
e_tra	5.4542e-05	0.00159153
e_tra	5.49143e-05	0.00175957
e_tra	5.52892e-05	0.0019396
e_tra	5.56667e-05	0.00213306
e_tra	5.60467e-05	0.00235113
e_tra	5.64293e-05	0.00258417
e_tra	5.68146e-05	0.00283237
e_tra	5.72024e-05	0.00311242
e_tra	5.75929e-05	0.00341097
e_tra	5.79861e-05	0.00372818
e_tra	5.8382e-05	0.00408223
e_tra	5.87806e-05	0.00446074
e_tra	5.91818e-05	0.00486199
e_tra	5.95859e-05	0.00530516
e_tra	5.99927e-05	0.0057801
e_tra	6.04022e-05	0.00628241
e_tra	6.08146e-05	0.00683169
e_tra	6.12297e-05	0.00742151
e_tra	6.16478e-05	0.00804382
e_tra	6.20686e-05	0.00871799
e_tra	6.24924e-05	0.00944297
e_tra	6.2919e-05	0.010206
e_tra	6.33485e-05	0.0110254
e_tra	6.3781e-05	0.0119075
e_tra	6.42164e-05	0.0128335
e_tra	6.46548e-05	0.0138198
e_tra	6.50962e-05	0.014882
e_tra	6.55406e-05	0.0159945
e_tra	6.5988e-05	0.0171702
e_tra	6.64385e-05	0.0184365
e_tra	6.68921e-05	0.0197594
e_tra	6.73488e-05	0.0211475
e_tra	6.78086e-05	0.0226421
e_tra	6.82715e-05	0.0241995
e_tra	6.87376e-05	0.0258227
e_tra	6.92068e-05	0.0275692
e_tra	6.96793e-05	0.0293845
e_tra	7.0155e-05	0.0312689
e_tra	7.06339e-05	0.0332858
e_tra	7.11161e-05	0.035381
e_tra	7.16016e-05	0.0375508
e_tra	7.20904e-05	0.039855
e_tra	7.25826e-05	0.0422499
e_tra	7.30781e-05	0.0447242
e_tra	7.3577e-05	0.0473327
e_tra	7.40793e-05	0.0500443
e_tra	7.4585e-05	0.0528393
e_tra	7.50942e-05	0.055766
e_tra	7.56069e-05	0.0588078
e_tra	7.6123e-05	0.0619358
e_tra	7.66427e-05	0.065191
e_tra	7.71659e-05	0.0685723
e_tra	7.76927e-05	0.0720416
e_tra	7.82231e-05	0.0756317
e_tra	7.87572e-05	0.0793576
e_tra	7.92948e-05	0.0831719
e_tra	7.98362e-05	0.087099
e_tra	8.03812e-05	0.0911699
e_tra	8.09299e-05	0.0953287
e_tra	8.14824e-05	0.0995906
e_tra	8.20387e-05	0.104003
e_tra	8.25988e-05	0.108501
e_tra	8.31627e-05	0.113092
e_tra	8.37304e-05	0.117837
e_tra	8.4302e-05	0.122665
e_tra	8.48776e-05	0.127577
e_tra	8.5457e-05	0.132642
e_tra	8.60404e-05	0.137788
e_tra	8.66278e-05	0.143014
e_tra	8.72192e-05	0.148379
e_tra	8.78146e-05	0.153828
e_tra	8.84141e-05	0.159353
e_tra	8.90177e-05	0.165002
e_tra	8.96254e-05	0.170736
e_tra	9.02373e-05	0.176542
e_tra	9.08533e-05	0.182458
e_tra	9.14736e-05	0.188461
e_tra	9.20981e-05	0.194529
e_tra	9.27268e-05	0.200695
e_tra	9.33598e-05	0.206947
e_tra	9.39972e-05	0.213261
e_tra	9.46389e-05	0.219659
e_tra	9.5285e-05	0.226143
e_tra	9.59355e-05	0.232683
e_tra	9.65904e-05	0.239296
e_tra	9.72498e-05	0.245994
e_tra	9.79137e-05	0.252743
e_tra	9.85822e-05	0.259555
e_tra	9.92552e-05	0.266449
e_tra	9.99328e-05	0.27339
e_tra	0.000100615	0.280384
e_tra	0.000101302	0.287457
e_tra	0.000101993	0.294573
e_tra	0.00010269	0.301731
e_tra	0.000103391	0.308965
e_tra	0.000104097	0.316236
e_tra	0.000104807	0.323544
e_tra	0.000105523	0.330916
e_tra	0.000106243	0.338321
e_tra	0.000106969	0.345757
e_tra	0.000107699	0.353242
e_tra	0.000108434	0.360756
e_tra	0.000109174	0.368293
e_tra	0.00010992	0.375865
e_tra	0.00011067	0.383457
e_tra	0.000111426	0.391063
e_tra	0.000112186	0.398687
e_tra	0.000112952	0.406319
e_tra	0.000113723	0.413954
e_tra	0.0001145	0.421589
e_tra	0.000115281	0.429214
e_tra	0.000116068	0.436829
e_tra	0.000116861	0.444425
e_tra	0.000117658	0.451988
e_tra	0.000118462	0.459523
e_tra	0.00011927	0.467021
e_tra	0.000120085	0.474455
e_tra	0.000120905	0.481843
e_tra	0.00012173	0.489174
e_tra	0.000122561	0.496402
e_tra	0.000123398	0.503562
e_tra	0.00012424	0.510648
e_tra	0.000125088	0.517585
e_tra	0.000125942	0.52443
e_tra	0.000126802	0.531182
e_tra	0.000127668	0.537737
e_tra	0.000128539	0.54417
e_tra	0.000129417	0.550485
e_tra	0.0001303	0.556568
e_tra	0.00013119	0.56249
e_tra	0.000132085	0.568266
e_tra	0.000132987	0.573779
e_tra	0.000133895	0.579086
e_tra	0.000134809	0.58422
e_tra	0.000135729	0.589067
e_tra	0.000136656	0.593657
e_tra	0.000137589	0.598049
e_tra	0.000138528	0.602135
e_tra	0.000139474	0.605913
e_tra	0.000140426	0.609468
e_tra	0.000141385	0.612707
e_tra	0.00014235	0.615585
e_tra	0.000143322	0.61822
e_tra	0.0001443	0.620536
e_tra	0.000145285	0.622441
e_tra	0.000146277	0.624087
e_tra	0.000147276	0.625418
e_tra	0.000148281	0.626294
e_tra	0.000149294	0.626899
e_tra	0.000150313	0.627204
e_tra	0.000151339	0.627014
e_tra	0.000152372	0.626548
e_tra	0.000153412	0.625805
e_tra	0.00015446	0.624537
e_tra	0.000155514	0.622995
e_tra	0.000156576	0.621178
e_tra	0.000157645	0.61887
e_tra	0.000158721	0.616271
e_tra	0.000159805	0.613407
e_tra	0.000160896	0.610097
e_tra	0.000161994	0.606489
e_tra	0.0001631	0.602633
e_tra	0.000164213	0.598384
e_tra	0.000165334	0.593841
e_tra	0.000166463	0.589073
e_tra	0.0001676	0.583974
e_tra	0.000168744	0.578597
e_tra	0.000169896	0.573026
e_tra	0.000171056	0.567188
e_tra	0.000172223	0.561102
e_tra	0.000173399	0.554859
e_tra	0.000174583	0.548417
e_tra	0.000175775	0.541771
e_tra	0.000176975	0.535011
e_tra	0.000178183	0.528116
e_tra	0.000179399	0.521079
e_tra	0.000180624	0.513974
e_tra	0.000181857	0.506797
e_tra	0.000183099	0.499552
e_tra	0.000184349	0.49229
e_tra	0.000185607	0.485012
e_tra	0.000186874	0.477756
e_tra	0.00018815	0.470534
e_tra	0.000189435	0.463351
e_tra	0.000190728	0.456282
e_tra	0.00019203	0.449306
e_tra	0.000193341	0.442421
e_tra	0.000194661	0.435736
e_tra	0.00019599	0.42921
e_tra	0.000197328	0.422829
e_tra	0.000198675	0.416721
e_tra	0.000200031	0.410846
e_tra	0.000201397	0.405169
e_tra	0.000202772	0.399824
e_tra	0.000204156	0.394794
e_tra	0.00020555	0.390009
e_tra	0.000206953	0.385603
e_tra	0.000208366	0.381597
e_tra	0.000209788	0.377881
e_tra	0.000211221	0.374574
e_tra	0.000212662	0.371754
e_tra	0.000214114	0.369262
e_tra	0.000215576	0.367197
e_tra	0.000217048	0.365702
e_tra	0.00021853	0.364567
e_tra	0.000220021	0.363864
e_tra	0.000221523	0.36381
e_tra	0.000223036	0.364141
e_tra	0.000224558	0.364894
e_tra	0.000226091	0.366369
e_tra	0.000227635	0.368246
e_tra	0.000229189	0.370528
e_tra	0.000230754	0.373585
e_tra	0.000232329	0.377059
e_tra	0.000233915	0.380946
e_tra	0.000235512	0.385578
e_tra	0.00023712	0.390668
e_tra	0.000238739	0.396171
e_tra	0.000240368	0.402375
e_tra	0.000242009	0.409069
e_tra	0.000243661	0.416169
e_tra	0.000245325	0.423915
e_tra	0.000247	0.432172
e_tra	0.000248686	0.440821
e_tra	0.000250384	0.45005
e_tra	0.000252093	0.459802
e_tra	0.000253814	0.469923
e_tra	0.000255547	0.480554
e_tra	0.000257291	0.491706
e_tra	0.000259048	0.503197
e_tra	0.000260816	0.515126
e_tra	0.000262597	0.52756
e_tra	0.00026439	0.540298
e_tra	0.000266195	0.553403
e_tra	0.000268012	0.566982
e_tra	0.000269842	0.580829
e_tra	0.000271684	0.59497
e_tra	0.000273539	0.609545
e_tra	0.000275406	0.624345
e_tra	0.000277286	0.639374
e_tra	0.000279179	0.654783
e_tra	0.000281085	0.670375
e_tra	0.000283004	0.686146
e_tra	0.000284936	0.702213
e_tra	0.000286881	0.71843
e_tra	0.00028884	0.734783
e_tra	0.000290812	0.751343
e_tra	0.000292797	0.768019
e_tra	0.000294796	0.784788
e_tra	0.000296808	0.801687
e_tra	0.000298835	0.818662
e_tra	0.000300875	0.835689
e_tra	0.000302929	0.852779
e_tra	0.000304997	0.869901
e_tra	0.000307079	0.887037
e_tra	0.000309175	0.904182
e_tra	0.000311286	0.921312
e_tra	0.000313411	0.938423
e_tra	0.000315551	0.9555
e_tra	0.000317705	0.972515
e_tra	0.000319874	0.989483
e_tra	0.000322058	1.00638
e_tra	0.000324256	1.02318
e_tra	0.00032647	1.0399
e_tra	0.000328699	1.05654
e_tra	0.000330943	1.07303
e_tra	0.000333202	1.08943
e_tra	0.000335477	1.10573
e_tra	0.000337767	1.12184
e_tra	0.000340073	1.13786
e_tra	0.000342395	1.15376
e_tra	0.000344732	1.16946
e_tra	0.000347086	1.18505
e_tra	0.000349455	1.20052
e_tra	0.000351841	1.21579
e_tra	0.000354243	1.23092
e_tra	0.000356661	1.24593
e_tra	0.000359096	1.26075
e_tra	0.000361547	1.27543
e_tra	0.000364016	1.28998
e_tra	0.000366501	1.30435
e_tra	0.000369003	1.31857
e_tra	0.000371522	1.33268
e_tra	0.000374058	1.34662
e_tra	0.000376612	1.3604
e_tra	0.000379183	1.37407
e_tra	0.000381772	1.38759
e_tra	0.000384378	1.40095
e_tra	0.000387002	1.41421
e_tra	0.000389644	1.42734
e_tra	0.000392304	1.44031
e_tra	0.000394982	1.45319
e_tra	0.000397679	1.46595
e_tra	0.000400394	1.47855
e_tra	0.000403127	1.49106
e_tra	0.000405879	1.50347
e_tra	0.00040865	1.51572
e_tra	0.00041144	1.52789
e_tra	0.000414249	1.53997
e_tra	0.000417077	1.55188
e_tra	0.000419924	1.56371
e_tra	0.000422791	1.57545
e_tra	0.000425677	1.58703
e_tra	0.000428583	1.59852
e_tra	0.000431509	1.60991
e_tra	0.000434455	1.62115
e_tra	0.000437421	1.63228
e_tra	0.000440407	1.64331
e_tra	0.000443414	1.65418
e_tra	0.000446441	1.66491
e_tra	0.000449489	1.67553
e_tra	0.000452557	1.68599
e_tra	0.000455647	1.69627
e_tra	0.000458758	1.70644
e_tra	0.000461889	1.71641
e_tra	0.000465043	1.72619
e_tra	0.000468218	1.73581
e_tra	0.000471414	1.74524
e_tra	0.000474632	1.75441
e_tra	0.000477873	1.76341
e_tra	0.000481135	1.77219
e_tra	0.00048442	1.78066
e_tra	0.000487727	1.78893
e_tra	0.000491056	1.79696
e_tra	0.000494409	1.8046
e_tra	0.000497784	1.81201
e_tra	0.000501182	1.81917
e_tra	0.000504604	1.82586
e_tra	0.000508049	1.83228
e_tra	0.000511517	1.83843
e_tra	0.000515009	1.84404
e_tra	0.000518525	1.84933
e_tra	0.000522065	1.8543
e_tra	0.000525629	1.85871
e_tra	0.000529217	1.86272
e_tra	0.00053283	1.86639
e_tra	0.000536468	1.86945
e_tra	0.00054013	1.87205
e_tra	0.000543818	1.87426
e_tra	0.00054753	1.87585
e_tra	0.000551268	1.87688
e_tra	0.000555032	1.8775
e_tra	0.000558821	1.87749
e_tra	0.000562636	1.87684
e_tra	0.000566477	1.87575
e_tra	0.000570344	1.87402
e_tra	0.000574238	1.87158
e_tra	0.000578158	1.86866
e_tra	0.000582105	1.86513
e_tra	0.000586079	1.8608
e_tra	0.00059008	1.85598
e_tra	0.000594108	1.85057
e_tra	0.000598164	1.84429
e_tra	0.000602248	1.83751
e_tra	0.000606359	1.83017
e_tra	0.000610499	1.82191
e_tra	0.000614667	1.81314
e_tra	0.000618863	1.80386
e_tra	0.000623088	1.79361
e_tra	0.000627342	1.78285
e_tra	0.000631624	1.77159
e_tra	0.000635936	1.75943
e_tra	0.000640278	1.74673
e_tra	0.000644649	1.73354
e_tra	0.00064905	1.71953
e_tra	0.000653481	1.70496
e_tra	0.000657942	1.68992
e_tra	0.000662434	1.67415
e_tra	0.000666956	1.65781
e_tra	0.000671509	1.64104
e_tra	0.000676094	1.62364
e_tra	0.000680709	1.60567
e_tra	0.000685356	1.58731
e_tra	0.000690035	1.56841
e_tra	0.000694746	1.54898
e_tra	0.000699489	1.5292
e_tra	0.000704264	1.50898
e_tra	0.000709072	1.48827
e_tra	0.000713913	1.46727
e_tra	0.000718787	1.44592
e_tra	0.000723694	1.42413
e_tra	0.000728634	1.40211
e_tra	0.000733609	1.37983
e_tra	0.000738617	1.35718
e_tra	0.000743659	1.33436
e_tra	0.000748736	1.31136
e_tra	0.000753848	1.28807
e_tra	0.000758994	1.26467
e_tra	0.000764176	1.24115
e_tra	0.000769393	1.21746
e_tra	0.000774645	1.1937
e_tra	0.000779934	1.16988
e_tra	0.000785258	1.14599
e_tra	0.000790619	1.12209
e_tra	0.000796017	1.09818
e_tra	0.000801451	1.07429
e_tra	0.000806922	1.05045
e_tra	0.000812431	1.02665
e_tra	0.000817977	1.00295
e_tra	0.000823562	0.979357
e_tra	0.000829184	0.955857
e_tra	0.000834845	0.932507
e_tra	0.000840544	0.909336
e_tra	0.000846282	0.886299
e_tra	0.00085206	0.863455
e_tra	0.000857877	0.840857
e_tra	0.000863733	0.81843
e_tra	0.00086963	0.796225
e_tra	0.000875567	0.774332
e_tra	0.000881544	0.752641
e_tra	0.000887562	0.731188
e_tra	0.000893622	0.710112
e_tra	0.000899722	0.689262
e_tra	0.000905865	0.668657
e_tra	0.000912049	0.648487
e_tra	0.000918275	0.628564
e_tra	0.000924544	0.608889
e_tra	0.000930856	0.589692
e_tra	0.000937211	0.570762
e_tra	0.000943609	0.552095
e_tra	0.000950051	0.533904
e_tra	0.000956537	0.516017
e_tra	0.000963067	0.498403
e_tra	0.000969642	0.481253
e_tra	0.000976261	0.464442
e_tra	0.000982926	0.44791
e_tra	0.000989636	0.431825
e_tra	0.000996393	0.416108
e_tra	0.00100319	0.400674
e_tra	0.00101004	0.385662
e_tra	0.00101694	0.371046
e_tra	0.00102388	0.356713
e_tra	0.00103087	0.342773
e_tra	0.00103791	0.329253
e_tra	0.00104499	0.316013
e_tra	0.00105213	0.303134
e_tra	0.00105931	0.290697
e_tra	0.00106654	0.278532
e_tra	0.00107382	0.266697
e_tra	0.00108116	0.255317
e_tra	0.00108854	0.244204
e_tra	0.00109597	0.233385
e_tra	0.00110345	0.223033
e_tra	0.00111098	0.212937
e_tra	0.00111857	0.203102
e_tra	0.0011262	0.19374
e_tra	0.00113389	0.184624
e_tra	0.00114163	0.175753
e_tra	0.00114943	0.167319
e_tra	0.00115727	0.159138
e_tra	0.00116517	0.15119
e_tra	0.00117313	0.143634
e_tra	0.00118114	0.136339
e_tra	0.0011892	0.129264
e_tra	0.00119732	0.122538
e_tra	0.00120549	0.116076
e_tra	0.00121372	0.109819
e_tra	0.00122201	0.10387
e_tra	0.00123035	0.098186
e_tra	0.00123875	0.0926918
e_tra	0.00124721	0.0874653
e_tra	0.00125572	0.0825007
e_tra	0.0012643	0.0777107
e_tra	0.00127293	0.0731508
e_tra	0.00128162	0.0688468
e_tra	0.00129037	0.0647017
e_tra	0.00129918	0.0607518
e_tra	0.00130804	0.0570488
e_tra	0.00131697	0.0534893
e_tra	0.00132597	0.0500928
e_tra	0.00133502	0.0469319
e_tra	0.00134413	0.0438993
e_tra	0.00135331	0.0410008
e_tra	0.00136255	0.0383244
e_tra	0.00137185	0.0357615
e_tra	0.00138121	0.0333115
e_tra	0.00139064	0.0310596
e_tra	0.00140014	0.0289116
e_tra	0.0014097	0.0268625
e_tra	0.00141932	0.0249783
e_tra	0.00142901	0.0231933
e_tra	0.00143876	0.021494
e_tra	0.00144859	0.0199303
e_tra	0.00145848	0.0184596
e_tra	0.00146843	0.0170626
e_tra	0.00147846	0.0157756
e_tra	0.00148855	0.0145746
e_tra	0.00149871	0.0134361
e_tra	0.00150894	0.0123858
e_tra	0.00151925	0.0114137
e_tra	0.00152962	0.0104942
e_tra	0.00154006	0.00964432
e_tra	0.00155057	0.00886469
e_tra	0.00156116	0.00812873
e_tra	0.00157182	0.00744701
e_tra	0.00158255	0.00682744
e_tra	0.00159335	0.00624379
e_tra	0.00160423	0.00570171
e_tra	0.00161518	0.00521391
e_tra	0.00162621	0.00475534
e_tra	0.00163731	0.00432811
e_tra	0.00164849	0.00394766
e_tra	0.00165974	0.00359072
e_tra	0.00167107	0.00325704
e_tra	0.00168248	0.00296309
e_tra	0.00169397	0.00268788
e_tra	0.00170553	0.00243118
e_tra	0.00171717	0.00220466
e_tra	0.0017289	0.00199448
e_tra	0.0017407	0.00179888
e_tra	0.00175258	0.0016259

## Sheet: Fig_4_raw_values
a_g	lmean_to_L	panel	x_scale
e_int	0.00714286	Inset_Ephedra_density	log10
e_int	0.0138889	Inset_Ephedra_density	log10
e_int	0.0125	Inset_Ephedra_density	log10
e_int	0.06	Inset_Ephedra_density	log10
e_int	0.006	Inset_Ephedra_density	log10
e_int	0.006	Inset_Ephedra_density	log10
e_int	0.025	Inset_Ephedra_density	log10
e_int	0.0208333	Inset_Ephedra_density	log10
e_int	0.05	Inset_Ephedra_density	log10
e_int	0.02	Inset_Ephedra_density	log10
e_int	0.05	Inset_Ephedra_density	log10
e_int	0.0166667	Inset_Ephedra_density	log10
e_int	0.02	Inset_Ephedra_density	log10
e_int	0.0208333	Inset_Ephedra_density	log10
e_int	0.03	Inset_Ephedra_density	log10
e_int	0.01	Inset_Ephedra_density	log10
e_int	0.00833333	Inset_Ephedra_density	log10
e_int	0.04	Inset_Ephedra_density	log10
e_int	0.02	Inset_Ephedra_density	log10
e_int	0.02	Inset_Ephedra_density	log10
e_int	0.0125	Inset_Ephedra_density	log10
e_int	0.03	Inset_Ephedra_density	log10
e_int	0.0625	Inset_Ephedra_density	log10
e_int	0.01	Inset_Ephedra_density	log10
e_int	0.0625	Inset_Ephedra_density	log10
e_int	0.006	Inset_Ephedra_density	log10
e_int	0.025	Inset_Ephedra_density	log10
e_int	0.03	Inset_Ephedra_density	log10
e_int	0.01	Inset_Ephedra_density	log10
e_int	0.01	Inset_Ephedra_density	log10
e_int	0.0166667	Inset_Ephedra_density	log10
e_int	0.01	Inset_Ephedra_density	log10
e_int	0.03	Inset_Ephedra_density	log10
e_int	0.02	Inset_Ephedra_density	log10
e_int	0.05	Inset_Ephedra_density	log10
e_int	0.01	Inset_Ephedra_density	log10
e_tra	0.000169429	Inset_Ephedra_density	log10
e_tra	0.000415556	Inset_Ephedra_density	log10
e_tra	0.0003485	Inset_Ephedra_density	log10
e_tra	0.000813	Inset_Ephedra_density	log10
e_tra	0.000157	Inset_Ephedra_density	log10
e_tra	0.0001882	Inset_Ephedra_density	log10
e_tra	0.000394167	Inset_Ephedra_density	log10
e_tra	0.000621667	Inset_Ephedra_density	log10
e_tra	0.000807	Inset_Ephedra_density	log10
e_tra	0.000493	Inset_Ephedra_density	log10
e_tra	0.000693	Inset_Ephedra_density	log10
e_tra	0.000601667	Inset_Ephedra_density	log10
e_tra	0.000344667	Inset_Ephedra_density	log10
e_tra	0.000463333	Inset_Ephedra_density	log10
e_tra	0.000434	Inset_Ephedra_density	log10
e_tra	0.000143714	Inset_Ephedra_density	log10
e_tra	0.0003325	Inset_Ephedra_density	log10
e_tra	0.000649	Inset_Ephedra_density	log10
e_tra	0.0002975	Inset_Ephedra_density	log10
e_tra	0.0001006	Inset_Ephedra_density	log10
e_tra	0.0001435	Inset_Ephedra_density	log10
e_tra	0.000677	Inset_Ephedra_density	log10
e_tra	0.00094375	Inset_Ephedra_density	log10
e_tra	0.0005835	Inset_Ephedra_density	log10
e_tra	0.000502	Inset_Ephedra_density	log10
e_tra	0.0001212	Inset_Ephedra_density	log10
e_tra	0.0007025	Inset_Ephedra_density	log10
e_tra	0.000683	Inset_Ephedra_density	log10
e_tra	0.000418	Inset_Ephedra_density	log10
e_tra	0.000362	Inset_Ephedra_density	log10
e_tra	0.000543889	Inset_Ephedra_density	log10
e_tra	0.000515	Inset_Ephedra_density	log10
e_tra	0.000578	Inset_Ephedra_density	log10
e_tra	0.000491	Inset_Ephedra_density	log10
e_tra	0.000593	Inset_Ephedra_density	log10
e_tra	0.000283	Inset_Ephedra_density	log10

## Sheet: Figure_4_density_curve_points
a_g	x	density	scaled	ndensity	count	n	panel	x_scale
1	-3.9974	7.80238e-17	6.90753e-17	6.90753e-17	2.80886e-15	36	Inset_Ephedra_density	log10
1	-3.99194	9.61048e-17	8.50826e-17	8.50826e-17	3.45977e-15	36	Inset_Ephedra_density	log10
1	-3.98647	1.41013e-16	1.2484e-16	1.2484e-16	5.07647e-15	36	Inset_Ephedra_density	log10
1	-3.981	1.511e-16	1.3377e-16	1.3377e-16	5.43959e-15	36	Inset_Ephedra_density	log10
1	-3.97554	1.5878e-16	1.4057e-16	1.4057e-16	5.7161e-15	36	Inset_Ephedra_density	log10
1	-3.97007	1.53972e-16	1.36313e-16	1.36313e-16	5.543e-15	36	Inset_Ephedra_density	log10
1	-3.9646	1.29033e-16	1.14234e-16	1.14234e-16	4.64519e-15	36	Inset_Ephedra_density	log10
1	-3.95914	1.04018e-16	9.20882e-17	9.20882e-17	3.74465e-15	36	Inset_Ephedra_density	log10
1	-3.95367	9.33666e-17	8.26584e-17	8.26584e-17	3.3612e-15	36	Inset_Ephedra_density	log10
1	-3.94821	1.04007e-16	9.20782e-17	9.20782e-17	3.74424e-15	36	Inset_Ephedra_density	log10
1	-3.94274	1.56418e-16	1.38479e-16	1.38479e-16	5.63106e-15	36	Inset_Ephedra_density	log10
1	-3.93727	1.40006e-16	1.23949e-16	1.23949e-16	5.04022e-15	36	Inset_Ephedra_density	log10
1	-3.93181	1.17598e-16	1.04111e-16	1.04111e-16	4.23354e-15	36	Inset_Ephedra_density	log10
1	-3.92634	1.01828e-16	9.01494e-17	9.01494e-17	3.66581e-15	36	Inset_Ephedra_density	log10
1	-3.92087	6.09236e-17	5.39363e-17	5.39363e-17	2.19325e-15	36	Inset_Ephedra_density	log10
1	-3.91541	5.85444e-17	5.183e-17	5.183e-17	2.1076e-15	36	Inset_Ephedra_density	log10
1	-3.90994	7.01485e-17	6.21032e-17	6.21032e-17	2.52535e-15	36	Inset_Ephedra_density	log10
1	-3.90447	7.46915e-17	6.61252e-17	6.61252e-17	2.6889e-15	36	Inset_Ephedra_density	log10
1	-3.89901	9.82728e-17	8.70019e-17	8.70019e-17	3.53782e-15	36	Inset_Ephedra_density	log10
1	-3.89354	1.07386e-16	9.50696e-17	9.50696e-17	3.86588e-15	36	Inset_Ephedra_density	log10
1	-3.88808	9.76756e-17	8.64732e-17	8.64732e-17	3.51632e-15	36	Inset_Ephedra_density	log10
1	-3.88261	5.96457e-17	5.2805e-17	5.2805e-17	2.14725e-15	36	Inset_Ephedra_density	log10
1	-3.87714	6.9736e-17	6.1738e-17	6.1738e-17	2.51049e-15	36	Inset_Ephedra_density	log10
1	-3.87168	7.60904e-17	6.73636e-17	6.73636e-17	2.73925e-15	36	Inset_Ephedra_density	log10
1	-3.86621	5.73747e-17	5.07944e-17	5.07944e-17	2.06549e-15	36	Inset_Ephedra_density	log10
1	-3.86074	9.21162e-17	8.15514e-17	8.15514e-17	3.31618e-15	36	Inset_Ephedra_density	log10
1	-3.85528	9.45979e-17	8.37485e-17	8.37485e-17	3.40552e-15	36	Inset_Ephedra_density	log10
1	-3.84981	7.99355e-17	7.07678e-17	7.07678e-17	2.87768e-15	36	Inset_Ephedra_density	log10
1	-3.84435	6.95563e-17	6.15789e-17	6.15789e-17	2.50403e-15	36	Inset_Ephedra_density	log10
1	-3.83888	7.24827e-17	6.41697e-17	6.41697e-17	2.60938e-15	36	Inset_Ephedra_density	log10
1	-3.83341	4.85272e-17	4.29616e-17	4.29616e-17	1.74698e-15	36	Inset_Ephedra_density	log10
1	-3.82795	4.16282e-18	3.68539e-18	3.68539e-18	1.49862e-16	36	Inset_Ephedra_density	log10
1	-3.82248	4.3556e-17	3.85606e-17	3.85606e-17	1.56802e-15	36	Inset_Ephedra_density	log10
1	-3.81701	2.7337e-17	2.42017e-17	2.42017e-17	9.84131e-16	36	Inset_Ephedra_density	log10
1	-3.81155	1.99774e-18	1.76862e-18	1.76862e-18	7.19185e-17	36	Inset_Ephedra_density	log10
1	-3.80608	7.84832e-20	6.9482e-20	6.9482e-20	2.82539e-18	36	Inset_Ephedra_density	log10
1	-3.80062	3.39123e-19	3.00229e-19	3.00229e-19	1.22084e-17	36	Inset_Ephedra_density	log10
1	-3.79515	2.84729e-19	2.52074e-19	2.52074e-19	1.02502e-17	36	Inset_Ephedra_density	log10
1	-3.78968	0	0	0	0	36	Inset_Ephedra_density	log10
1	-3.78422	0	0	0	0	36	Inset_Ephedra_density	log10
1	-3.77875	0	0	0	0	36	Inset_Ephedra_density	log10
1	-3.77328	0	0	0	0	36	Inset_Ephedra_density	log10
1	-3.76782	5.5804e-19	4.94038e-19	4.94038e-19	2.00894e-17	36	Inset_Ephedra_density	log10
1	-3.76235	1.21444e-17	1.07515e-17	1.07515e-17	4.37197e-16	36	Inset_Ephedra_density	log10
1	-3.75688	8.29829e-18	7.34656e-18	7.34656e-18	2.98738e-16	36	Inset_Ephedra_density	log10
1	-3.75142	0	0	0	0	36	Inset_Ephedra_density	log10
1	-3.74595	0	0	0	0	36	Inset_Ephedra_density	log10
1	-3.74049	0	0	0	0	36	Inset_Ephedra_density	log10
1	-3.73502	6.21378e-19	5.50112e-19	5.50112e-19	2.23696e-17	36	Inset_Ephedra_density	log10
1	-3.72955	6.88081e-18	6.09166e-18	6.09166e-18	2.47709e-16	36	Inset_Ephedra_density	log10
1	-3.72409	4.4975e-17	3.98168e-17	3.98168e-17	1.6191e-15	36	Inset_Ephedra_density	log10
1	-3.71862	2.46413e-17	2.18152e-17	2.18152e-17	8.87088e-16	36	Inset_Ephedra_density	log10
1	-3.71315	0	0	0	0	36	Inset_Ephedra_density	log10
1	-3.70769	0	0	0	0	36	Inset_Ephedra_density	log10
1	-3.70222	0	0	0	0	36	Inset_Ephedra_density	log10
1	-3.69676	2.14274e-17	1.89699e-17	1.89699e-17	7.71386e-16	36	Inset_Ephedra_density	log10
1	-3.69129	4.07061e-17	3.60375e-17	3.60375e-17	1.46542e-15	36	Inset_Ephedra_density	log10
1	-3.68582	5.49055e-18	4.86084e-18	4.86084e-18	1.9766e-16	36	Inset_Ephedra_density	log10
1	-3.68036	0	0	0	0	36	Inset_Ephedra_density	log10
1	-3.67489	0	0	0	0	36	Inset_Ephedra_density	log10
1	-3.66942	0	0	0	0	36	Inset_Ephedra_density	log10
1	-3.66396	0	0	0	0	36	Inset_Ephedra_density	log10
1	-3.65849	0	0	0	0	36	Inset_Ephedra_density	log10
1	-3.65302	0	0	0	0	36	Inset_Ephedra_density	log10
1	-3.64756	0	0	0	0	36	Inset_Ephedra_density	log10
1	-3.64209	0	0	0	0	36	Inset_Ephedra_density	log10
1	-3.63663	0	0	0	0	36	Inset_Ephedra_density	log10
1	-3.63116	0	0	0	0	36	Inset_Ephedra_density	log10
1	-3.62569	0	0	0	0	36	Inset_Ephedra_density	log10
1	-3.62023	0	0	0	0	36	Inset_Ephedra_density	log10
1	-3.61476	0	0	0	0	36	Inset_Ephedra_density	log10
1	-3.60929	0	0	0	0	36	Inset_Ephedra_density	log10
1	-3.60383	0	0	0	0	36	Inset_Ephedra_density	log10
1	-3.59836	0	0	0	0	36	Inset_Ephedra_density	log10
1	-3.5929	0	0	0	0	36	Inset_Ephedra_density	log10
1	-3.58743	0	0	0	0	36	Inset_Ephedra_density	log10
1	-3.58196	0	0	0	0	36	Inset_Ephedra_density	log10
1	-3.5765	0	0	0	0	36	Inset_Ephedra_density	log10
1	-3.57103	0	0	0	0	36	Inset_Ephedra_density	log10
1	-3.56556	0	0	0	0	36	Inset_Ephedra_density	log10
1	-3.5601	0	0	0	0	36	Inset_Ephedra_density	log10
1	-3.55463	2.41439e-17	2.13749e-17	2.13749e-17	8.6918e-16	36	Inset_Ephedra_density	log10
1	-3.54916	9.37473e-17	8.29955e-17	8.29955e-17	3.3749e-15	36	Inset_Ephedra_density	log10
1	-3.5437	3.43615e-17	3.04206e-17	3.04206e-17	1.23701e-15	36	Inset_Ephedra_density	log10
1	-3.53823	2.37962e-17	2.10671e-17	2.10671e-17	8.56665e-16	36	Inset_Ephedra_density	log10
1	-3.53277	5.6523e-17	5.00404e-17	5.00404e-17	2.03483e-15	36	Inset_Ephedra_density	log10
1	-3.5273	1.08878e-16	9.6391e-17	9.6391e-17	3.91961e-15	36	Inset_Ephedra_density	log10
1	-3.52183	1.02485e-16	9.07309e-17	9.07309e-17	3.68945e-15	36	Inset_Ephedra_density	log10
1	-3.51637	6.26494e-17	5.54642e-17	5.54642e-17	2.25538e-15	36	Inset_Ephedra_density	log10
1	-3.5109	9.42781e-19	8.34654e-19	8.34654e-19	3.39401e-17	36	Inset_Ephedra_density	log10
1	-3.50543	1.84843e-17	1.63643e-17	1.63643e-17	6.65434e-16	36	Inset_Ephedra_density	log10
1	-3.49997	6.49913e-17	5.75375e-17	5.75375e-17	2.33969e-15	36	Inset_Ephedra_density	log10
1	-3.4945	1.14419e-16	1.01296e-16	1.01296e-16	4.11909e-15	36	Inset_Ephedra_density	log10
1	-3.48904	1.3623e-16	1.20606e-16	1.20606e-16	4.90429e-15	36	Inset_Ephedra_density	log10
1	-3.48357	7.76459e-17	6.87407e-17	6.87407e-17	2.79525e-15	36	Inset_Ephedra_density	log10
1	-3.4781	6.5501e-17	5.79887e-17	5.79887e-17	2.35803e-15	36	Inset_Ephedra_density	log10
1	-3.47264	9.9059e-17	8.7698e-17	8.7698e-17	3.56613e-15	36	Inset_Ephedra_density	log10
1	-3.46717	1.1006e-16	9.74375e-17	9.74375e-17	3.96217e-15	36	Inset_Ephedra_density	log10
1	-3.4617	1.49426e-16	1.32289e-16	1.32289e-16	5.37934e-15	36	Inset_Ephedra_density	log10
1	-3.45624	1.67525e-16	1.48312e-16	1.48312e-16	6.03092e-15	36	Inset_Ephedra_density	log10
1	-3.45077	1.36031e-16	1.20429e-16	1.20429e-16	4.89711e-15	36	Inset_Ephedra_density	log10
1	-3.44531	1.2917e-16	1.14356e-16	1.14356e-16	4.65013e-15	36	Inset_Ephedra_density	log10
1	-3.43984	1.20737e-16	1.0689e-16	1.0689e-16	4.34655e-15	36	Inset_Ephedra_density	log10
1	-3.43437	1.15162e-16	1.01954e-16	1.01954e-16	4.14582e-15	36	Inset_Ephedra_density	log10
1	-3.42891	1.2252e-16	1.08468e-16	1.08468e-16	4.41071e-15	36	Inset_Ephedra_density	log10
1	-3.42344	9.85633e-17	8.72591e-17	8.72591e-17	3.54828e-15	36	Inset_Ephedra_density	log10
1	-3.41797	1.07448e-16	9.51246e-17	9.51246e-17	3.86812e-15	36	Inset_Ephedra_density	log10
1	-3.41251	1.51596e-16	1.34209e-16	1.34209e-16	5.45745e-15	36	Inset_Ephedra_density	log10
1	-3.40704	1.05042e-16	9.29951e-17	9.29951e-17	3.78152e-15	36	Inset_Ephedra_density	log10
1	-3.40157	1.11117e-16	9.83735e-17	9.83735e-17	4.00023e-15	36	Inset_Ephedra_density	log10
1	-3.39611	1.20801e-16	1.06947e-16	1.06947e-16	4.34884e-15	36	Inset_Ephedra_density	log10
1	-3.39064	9.10941e-17	8.06466e-17	8.06466e-17	3.27939e-15	36	Inset_Ephedra_density	log10
1	-3.38518	1.1561e-16	1.02351e-16	1.02351e-16	4.16197e-15	36	Inset_Ephedra_density	log10
1	-3.37971	1.08018e-16	9.5629e-17	9.5629e-17	3.88863e-15	36	Inset_Ephedra_density	log10
1	-3.37424	8.55718e-17	7.57576e-17	7.57576e-17	3.08059e-15	36	Inset_Ephedra_density	log10
1	-3.36878	1.27308e-16	1.12707e-16	1.12707e-16	4.58308e-15	36	Inset_Ephedra_density	log10
1	-3.36331	1.36589e-16	1.20924e-16	1.20924e-16	4.91721e-15	36	Inset_Ephedra_density	log10
1	-3.35784	1.30784e-16	1.15784e-16	1.15784e-16	4.70821e-15	36	Inset_Ephedra_density	log10
1	-3.35238	1.17403e-16	1.03938e-16	1.03938e-16	4.22649e-15	36	Inset_Ephedra_density	log10
1	-3.34691	1.69889e-16	1.50404e-16	1.50404e-16	6.11599e-15	36	Inset_Ephedra_density	log10
1	-3.34145	2.43441e-16	2.15521e-16	2.15521e-16	8.76388e-15	36	Inset_Ephedra_density	log10
1	-3.33598	3.26948e-16	2.89451e-16	2.89451e-16	1.17701e-14	36	Inset_Ephedra_density	log10
1	-3.33051	4.05955e-16	3.59396e-16	3.59396e-16	1.46144e-14	36	Inset_Ephedra_density	log10
1	-3.32505	4.38165e-16	3.87913e-16	3.87913e-16	1.5774e-14	36	Inset_Ephedra_density	log10
1	-3.31958	5.45074e-16	4.82559e-16	4.82559e-16	1.96226e-14	36	Inset_Ephedra_density	log10
1	-3.31411	7.47553e-16	6.61817e-16	6.61817e-16	2.69119e-14	36	Inset_Ephedra_density	log10
1	-3.30865	1.05774e-15	9.36432e-16	9.36432e-16	3.80788e-14	36	Inset_Ephedra_density	log10
1	-3.30318	1.47706e-15	1.30766e-15	1.30766e-15	5.31742e-14	36	Inset_Ephedra_density	log10
1	-3.29771	2.04701e-15	1.81224e-15	1.81224e-15	7.36922e-14	36	Inset_Ephedra_density	log10
1	-3.29225	2.82127e-15	2.4977e-15	2.4977e-15	1.01566e-13	36	Inset_Ephedra_density	log10
1	-3.28678	3.96111e-15	3.50681e-15	3.50681e-15	1.426e-13	36	Inset_Ephedra_density	log10
1	-3.28132	5.4815e-15	4.85283e-15	4.85283e-15	1.97334e-13	36	Inset_Ephedra_density	log10
1	-3.27585	7.45531e-15	6.60027e-15	6.60027e-15	2.68391e-13	36	Inset_Ephedra_density	log10
1	-3.27038	1.01801e-14	9.01259e-15	9.01259e-15	3.66485e-13	36	Inset_Ephedra_density	log10
1	-3.26492	1.41643e-14	1.25398e-14	1.25398e-14	5.09916e-13	36	Inset_Ephedra_density	log10
1	-3.25945	1.94743e-14	1.72408e-14	1.72408e-14	7.01076e-13	36	Inset_Ephedra_density	log10
1	-3.25398	2.63315e-14	2.33116e-14	2.33116e-14	9.47935e-13	36	Inset_Ephedra_density	log10
1	-3.24852	3.65351e-14	3.23449e-14	3.23449e-14	1.31526e-12	36	Inset_Ephedra_density	log10
1	-3.24305	5.03401e-14	4.45666e-14	4.45666e-14	1.81224e-12	36	Inset_Ephedra_density	log10
1	-3.23759	6.82797e-14	6.04487e-14	6.04487e-14	2.45807e-12	36	Inset_Ephedra_density	log10
1	-3.23212	9.19978e-14	8.14466e-14	8.14466e-14	3.31192e-12	36	Inset_Ephedra_density	log10
1	-3.22665	1.27125e-13	1.12545e-13	1.12545e-13	4.57649e-12	36	Inset_Ephedra_density	log10
1	-3.22119	1.73301e-13	1.53426e-13	1.53426e-13	6.23885e-12	36	Inset_Ephedra_density	log10
1	-3.21572	2.32472e-13	2.0581e-13	2.0581e-13	8.36898e-12	36	Inset_Ephedra_density	log10
1	-3.21025	3.15642e-13	2.79441e-13	2.79441e-13	1.13631e-11	36	Inset_Ephedra_density	log10
1	-3.20479	4.31116e-13	3.81672e-13	3.81672e-13	1.55202e-11	36	Inset_Ephedra_density	log10
1	-3.19932	5.80675e-13	5.14077e-13	5.14077e-13	2.09043e-11	36	Inset_Ephedra_density	log10
1	-3.19386	7.69265e-13	6.81039e-13	6.81039e-13	2.76935e-11	36	Inset_Ephedra_density	log10
1	-3.18839	1.05173e-12	9.31108e-13	9.31108e-13	3.78623e-11	36	Inset_Ephedra_density	log10
1	-3.18292	1.42055e-12	1.25763e-12	1.25763e-12	5.114e-11	36	Inset_Ephedra_density	log10
1	-3.17746	1.89132e-12	1.67441e-12	1.67441e-12	6.80876e-11	36	Inset_Ephedra_density	log10
1	-3.17199	2.51924e-12	2.23031e-12	2.23031e-12	9.06925e-11	36	Inset_Ephedra_density	log10
1	-3.16652	3.407e-12	3.01625e-12	3.01625e-12	1.22652e-10	36	Inset_Ephedra_density	log10
1	-3.16106	4.54983e-12	4.02801e-12	4.02801e-12	1.63794e-10	36	Inset_Ephedra_density	log10
1	-3.15559	5.98717e-12	5.30051e-12	5.30051e-12	2.15538e-10	36	Inset_Ephedra_density	log10
1	-3.15012	8.01849e-12	7.09886e-12	7.09886e-12	2.88666e-10	36	Inset_Ephedra_density	log10
1	-3.14466	1.07256e-11	9.49548e-12	9.49548e-12	3.86121e-10	36	Inset_Ephedra_density	log10
1	-3.13919	1.41632e-11	1.25388e-11	1.25388e-11	5.09874e-10	36	Inset_Ephedra_density	log10
1	-3.13373	1.85345e-11	1.64088e-11	1.64088e-11	6.67243e-10	36	Inset_Ephedra_density	log10
1	-3.12826	2.4804e-11	2.19593e-11	2.19593e-11	8.92945e-10	36	Inset_Ephedra_density	log10
1	-3.12279	3.28177e-11	2.90538e-11	2.90538e-11	1.18144e-09	36	Inset_Ephedra_density	log10
1	-3.11733	4.28551e-11	3.79401e-11	3.79401e-11	1.54278e-09	36	Inset_Ephedra_density	log10
1	-3.11186	5.63212e-11	4.98618e-11	4.98618e-11	2.02756e-09	36	Inset_Ephedra_density	log10
1	-3.10639	7.4574e-11	6.60211e-11	6.60211e-11	2.68466e-09	36	Inset_Ephedra_density	log10
1	-3.10093	9.76065e-11	8.64121e-11	8.64121e-11	3.51383e-09	36	Inset_Ephedra_density	log10
1	-3.09546	1.26063e-10	1.11605e-10	1.11605e-10	4.53826e-09	36	Inset_Ephedra_density	log10
1	-3.09	1.66344e-10	1.47266e-10	1.47266e-10	5.98839e-09	36	Inset_Ephedra_density	log10
1	-3.08453	2.17943e-10	1.92947e-10	1.92947e-10	7.84594e-09	36	Inset_Ephedra_density	log10
1	-3.07906	2.82224e-10	2.49856e-10	2.49856e-10	1.01601e-08	36	Inset_Ephedra_density	log10
1	-3.0736	3.64495e-10	3.22691e-10	3.22691e-10	1.31218e-08	36	Inset_Ephedra_density	log10
1	-3.06813	4.77563e-10	4.22792e-10	4.22792e-10	1.71923e-08	36	Inset_Ephedra_density	log10
1	-3.06266	6.19212e-10	5.48195e-10	5.48195e-10	2.22916e-08	36	Inset_Ephedra_density	log10
1	-3.0572	7.93441e-10	7.02441e-10	7.02441e-10	2.85639e-08	36	Inset_Ephedra_density	log10
1	-3.05173	1.02776e-09	9.09885e-10	9.09885e-10	3.69993e-08	36	Inset_Ephedra_density	log10
1	-3.04626	1.33288e-09	1.18002e-09	1.18002e-09	4.79839e-08	36	Inset_Ephedra_density	log10
1	-3.0408	1.71055e-09	1.51437e-09	1.51437e-09	6.15797e-08	36	Inset_Ephedra_density	log10
1	-3.03533	2.17371e-09	1.92441e-09	1.92441e-09	7.82537e-08	36	Inset_Ephedra_density	log10
1	-3.02987	2.81724e-09	2.49413e-09	2.49413e-09	1.01421e-07	36	Inset_Ephedra_density	log10
1	-3.0244	3.61698e-09	3.20215e-09	3.20215e-09	1.30211e-07	36	Inset_Ephedra_density	log10
1	-3.01893	4.59508e-09	4.06808e-09	4.06808e-09	1.65423e-07	36	Inset_Ephedra_density	log10
1	-3.01347	5.851e-09	5.17995e-09	5.17995e-09	2.10636e-07	36	Inset_Ephedra_density	log10
1	-3.008	7.50827e-09	6.64715e-09	6.64715e-09	2.70298e-07	36	Inset_Ephedra_density	log10
1	-3.00253	9.54439e-09	8.44975e-09	8.44975e-09	3.43598e-07	36	Inset_Ephedra_density	log10
1	-2.99707	1.20055e-08	1.06286e-08	1.06286e-08	4.32199e-07	36	Inset_Ephedra_density	log10
1	-2.9916	1.5312e-08	1.35559e-08	1.35559e-08	5.51233e-07	36	Inset_Ephedra_density	log10
1	-2.98614	1.94578e-08	1.72262e-08	1.72262e-08	7.0048e-07	36	Inset_Ephedra_density	log10
1	-2.98067	2.44942e-08	2.1685e-08	2.1685e-08	8.81791e-07	36	Inset_Ephedra_density	log10
1	-2.9752	3.06959e-08	2.71754e-08	2.71754e-08	1.10505e-06	36	Inset_Ephedra_density	log10
1	-2.96974	3.89638e-08	3.4495e-08	3.4495e-08	1.4027e-06	36	Inset_Ephedra_density	log10
1	-2.96427	4.90391e-08	4.34148e-08	4.34148e-08	1.76541e-06	36	Inset_Ephedra_density	log10
1	-2.9588	6.11446e-08	5.41319e-08	5.41319e-08	2.2012e-06	36	Inset_Ephedra_density	log10
1	-2.95334	7.6687e-08	6.78918e-08	6.78918e-08	2.76073e-06	36	Inset_Ephedra_density	log10
1	-2.94787	9.64207e-08	8.53622e-08	8.53622e-08	3.47114e-06	36	Inset_Ephedra_density	log10
1	-2.94241	1.20213e-07	1.06425e-07	1.06425e-07	4.32765e-06	36	Inset_Ephedra_density	log10
1	-2.93694	1.48492e-07	1.31462e-07	1.31462e-07	5.34572e-06	36	Inset_Ephedra_density	log10
1	-2.93147	1.86307e-07	1.6494e-07	1.6494e-07	6.70706e-06	36	Inset_Ephedra_density	log10
1	-2.92601	2.3207e-07	2.05454e-07	2.05454e-07	8.35451e-06	36	Inset_Ephedra_density	log10
1	-2.92054	2.8667e-07	2.53792e-07	2.53792e-07	1.03201e-05	36	Inset_Ephedra_density	log10
1	-2.91507	3.53959e-07	3.13364e-07	3.13364e-07	1.27425e-05	36	Inset_Ephedra_density	log10
1	-2.90961	4.4021e-07	3.89723e-07	3.89723e-07	1.58476e-05	36	Inset_Ephedra_density	log10
1	-2.90414	5.43336e-07	4.81021e-07	4.81021e-07	1.95601e-05	36	Inset_Ephedra_density	log10
1	-2.89867	6.65134e-07	5.8885e-07	5.8885e-07	2.39448e-05	36	Inset_Ephedra_density	log10
1	-2.89321	8.20952e-07	7.26797e-07	7.26797e-07	2.95543e-05	36	Inset_Ephedra_density	log10
1	-2.88774	1.01175e-06	8.95711e-07	8.95711e-07	3.64229e-05	36	Inset_Ephedra_density	log10
1	-2.88228	1.23762e-06	1.09567e-06	1.09567e-06	4.45542e-05	36	Inset_Ephedra_density	log10
1	-2.87681	1.50588e-06	1.33317e-06	1.33317e-06	5.42116e-05	36	Inset_Ephedra_density	log10
1	-2.87134	1.85202e-06	1.63961e-06	1.63961e-06	6.66728e-05	36	Inset_Ephedra_density	log10
1	-2.86588	2.26218e-06	2.00274e-06	2.00274e-06	8.14386e-05	36	Inset_Ephedra_density	log10
1	-2.86041	2.74308e-06	2.42848e-06	2.42848e-06	9.8751e-05	36	Inset_Ephedra_density	log10
1	-2.85494	3.33424e-06	2.95184e-06	2.95184e-06	0.000120033	36	Inset_Ephedra_density	log10
1	-2.84948	4.06441e-06	3.59827e-06	3.59827e-06	0.000146319	36	Inset_Ephedra_density	log10
1	-2.84401	4.92145e-06	4.35701e-06	4.35701e-06	0.000177172	36	Inset_Ephedra_density	log10
1	-2.83855	5.91698e-06	5.23836e-06	5.23836e-06	0.000213011	36	Inset_Ephedra_density	log10
1	-2.83308	7.18142e-06	6.35779e-06	6.35779e-06	0.000258531	36	Inset_Ephedra_density	log10
1	-2.82761	8.67832e-06	7.68301e-06	7.68301e-06	0.00031242	36	Inset_Ephedra_density	log10
1	-2.82215	1.04192e-05	9.22424e-06	9.22424e-06	0.000375092	36	Inset_Ephedra_density	log10
1	-2.81668	1.24838e-05	1.1052e-05	1.1052e-05	0.000449415	36	Inset_Ephedra_density	log10
1	-2.81121	1.50484e-05	1.33225e-05	1.33225e-05	0.000541743	36	Inset_Ephedra_density	log10
1	-2.80575	1.80313e-05	1.59633e-05	1.59633e-05	0.000649125	36	Inset_Ephedra_density	log10
1	-2.80028	2.14697e-05	1.90073e-05	1.90073e-05	0.000772908	36	Inset_Ephedra_density	log10
1	-2.79481	2.5671e-05	2.27268e-05	2.27268e-05	0.000924155	36	Inset_Ephedra_density	log10
1	-2.78935	3.06833e-05	2.71642e-05	2.71642e-05	0.0011046	36	Inset_Ephedra_density	log10
1	-2.78388	3.64616e-05	3.22799e-05	3.22799e-05	0.00131262	36	Inset_Ephedra_density	log10
1	-2.77842	4.3097e-05	3.81542e-05	3.81542e-05	0.00155149	36	Inset_Ephedra_density	log10
1	-2.77295	5.13633e-05	4.54725e-05	4.54725e-05	0.00184908	36	Inset_Ephedra_density	log10
1	-2.76748	6.0885e-05	5.39022e-05	5.39022e-05	0.00219186	36	Inset_Ephedra_density	log10
1	-2.76202	7.17692e-05	6.3538e-05	6.3538e-05	0.00258369	36	Inset_Ephedra_density	log10
1	-2.75655	8.46136e-05	7.49093e-05	7.49093e-05	0.00304609	36	Inset_Ephedra_density	log10
1	-2.75108	0.00010001	8.85399e-05	8.85399e-05	0.00360036	36	Inset_Ephedra_density	log10
1	-2.74562	0.000117594	0.000104108	0.000104108	0.0042334	36	Inset_Ephedra_density	log10
1	-2.74015	0.000137532	0.000121758	0.000121758	0.00495115	36	Inset_Ephedra_density	log10
1	-2.73469	0.000161659	0.000143118	0.000143118	0.00581971	36	Inset_Ephedra_density	log10
1	-2.72922	0.000189532	0.000167795	0.000167795	0.00682315	36	Inset_Ephedra_density	log10
1	-2.72375	0.000221107	0.000195748	0.000195748	0.00795986	36	Inset_Ephedra_density	log10
1	-2.71829	0.000257227	0.000227726	0.000227726	0.00926018	36	Inset_Ephedra_density	log10
1	-2.71282	0.000300603	0.000266127	0.000266127	0.0108217	36	Inset_Ephedra_density	log10
1	-2.70735	0.000349658	0.000309556	0.000309556	0.0125877	36	Inset_Ephedra_density	log10
1	-2.70189	0.000404793	0.000358367	0.000358367	0.0145725	36	Inset_Ephedra_density	log10
1	-2.69642	0.000469312	0.000415486	0.000415486	0.0168952	36	Inset_Ephedra_density	log10
1	-2.69096	0.000544121	0.000481716	0.000481716	0.0195884	36	Inset_Ephedra_density	log10
1	-2.68549	0.000628059	0.000556028	0.000556028	0.0226101	36	Inset_Ephedra_density	log10
1	-2.68002	0.000721696	0.000638925	0.000638925	0.0259811	36	Inset_Ephedra_density	log10
1	-2.67456	0.000833502	0.000737908	0.000737908	0.0300061	36	Inset_Ephedra_density	log10
1	-2.66909	0.000958925	0.000848946	0.000848946	0.0345213	36	Inset_Ephedra_density	log10
1	-2.66362	0.00109859	0.00097259	0.00097259	0.0395491	36	Inset_Ephedra_density	log10
1	-2.65816	0.00125719	0.00111301	0.00111301	0.045259	36	Inset_Ephedra_density	log10
1	-2.65269	0.00144123	0.00127594	0.00127594	0.0518843	36	Inset_Ephedra_density	log10
1	-2.64722	0.00164566	0.00145692	0.00145692	0.0592438	36	Inset_Ephedra_density	log10
1	-2.64176	0.00187165	0.00165699	0.00165699	0.0673795	36	Inset_Ephedra_density	log10
1	-2.63629	0.00213293	0.00188831	0.00188831	0.0767855	36	Inset_Ephedra_density	log10
1	-2.63083	0.00242676	0.00214843	0.00214843	0.0873632	36	Inset_Ephedra_density	log10
1	-2.62536	0.00275074	0.00243526	0.00243526	0.0990268	36	Inset_Ephedra_density	log10
1	-2.61989	0.00310906	0.00275248	0.00275248	0.111926	36	Inset_Ephedra_density	log10
1	-2.61443	0.00352389	0.00311974	0.00311974	0.12686	36	Inset_Ephedra_density	log10
1	-2.60896	0.00397994	0.00352348	0.00352348	0.143278	36	Inset_Ephedra_density	log10
1	-2.60349	0.00447925	0.00396553	0.00396553	0.161253	36	Inset_Ephedra_density	log10
1	-2.59803	0.00504021	0.00446215	0.00446215	0.181448	36	Inset_Ephedra_density	log10
1	-2.59256	0.00567072	0.00502035	0.00502035	0.204146	36	Inset_Ephedra_density	log10
1	-2.5871	0.0063589	0.0056296	0.0056296	0.22892	36	Inset_Ephedra_density	log10
1	-2.58163	0.00710729	0.00629216	0.00629216	0.255862	36	Inset_Ephedra_density	log10
1	-2.57616	0.00795901	0.00704619	0.00704619	0.286524	36	Inset_Ephedra_density	log10
1	-2.5707	0.00889058	0.00787092	0.00787092	0.320061	36	Inset_Ephedra_density	log10
1	-2.56523	0.00990035	0.00876488	0.00876488	0.356413	36	Inset_Ephedra_density	log10
1	-2.55976	0.0110065	0.00974414	0.00974414	0.396233	36	Inset_Ephedra_density	log10
1	-2.5543	0.0122455	0.010841	0.010841	0.440837	36	Inset_Ephedra_density	log10
1	-2.54883	0.0135836	0.0120257	0.0120257	0.489009	36	Inset_Ephedra_density	log10
1	-2.54336	0.0150245	0.0133013	0.0133013	0.54088	36	Inset_Ephedra_density	log10
1	-2.5379	0.0166201	0.0147139	0.0147139	0.598323	36	Inset_Ephedra_density	log10
1	-2.53243	0.0183623	0.0162563	0.0162563	0.661042	36	Inset_Ephedra_density	log10
1	-2.52697	0.0202312	0.0179109	0.0179109	0.728323	36	Inset_Ephedra_density	log10
1	-2.5215	0.0222338	0.0196839	0.0196839	0.800418	36	Inset_Ephedra_density	log10
1	-2.51603	0.024463	0.0216573	0.0216573	0.880667	36	Inset_Ephedra_density	log10
1	-2.51057	0.0268446	0.0237658	0.0237658	0.966407	36	Inset_Ephedra_density	log10
1	-2.5051	0.0293831	0.0260131	0.0260131	1.05779	36	Inset_Ephedra_density	log10
1	-2.49963	0.0321277	0.028443	0.028443	1.1566	36	Inset_Ephedra_density	log10
1	-2.49417	0.0351105	0.0310837	0.0310837	1.26398	36	Inset_Ephedra_density	log10
1	-2.4887	0.0382766	0.0338866	0.0338866	1.37796	36	Inset_Ephedra_density	log10
1	-2.48324	0.04163	0.0368555	0.0368555	1.49868	36	Inset_Ephedra_density	log10
1	-2.47777	0.045278	0.0400851	0.0400851	1.63001	36	Inset_Ephedra_density	log10
1	-2.4723	0.049159	0.043521	0.043521	1.76973	36	Inset_Ephedra_density	log10
1	-2.46684	0.0532525	0.047145	0.047145	1.91709	36	Inset_Ephedra_density	log10
1	-2.46137	0.0575883	0.0509836	0.0509836	2.07318	36	Inset_Ephedra_density	log10
1	-2.4559	0.0622654	0.0551242	0.0551242	2.24156	36	Inset_Ephedra_density	log10
1	-2.45044	0.0671771	0.0594726	0.0594726	2.41837	36	Inset_Ephedra_density	log10
1	-2.44497	0.0723263	0.0640312	0.0640312	2.60375	36	Inset_Ephedra_density	log10
1	-2.4395	0.0778042	0.0688809	0.0688809	2.80095	36	Inset_Ephedra_density	log10
1	-2.43404	0.083599	0.0740111	0.0740111	3.00956	36	Inset_Ephedra_density	log10
1	-2.42857	0.0896473	0.0793657	0.0793657	3.2273	36	Inset_Ephedra_density	log10
1	-2.42311	0.0959513	0.0849467	0.0849467	3.45425	36	Inset_Ephedra_density	log10
1	-2.41764	0.102668	0.0908932	0.0908932	3.69605	36	Inset_Ephedra_density	log10
1	-2.41217	0.109656	0.0970792	0.0970792	3.9476	36	Inset_Ephedra_density	log10
1	-2.40671	0.116906	0.103498	0.103498	4.20863	36	Inset_Ephedra_density	log10
1	-2.40124	0.124476	0.1102	0.1102	4.48115	36	Inset_Ephedra_density	log10
1	-2.39577	0.132419	0.117232	0.117232	4.76709	36	Inset_Ephedra_density	log10
1	-2.39031	0.140625	0.124497	0.124497	5.06249	36	Inset_Ephedra_density	log10
1	-2.38484	0.149093	0.131993	0.131993	5.36734	36	Inset_Ephedra_density	log10
1	-2.37938	0.157935	0.139822	0.139822	5.68568	36	Inset_Ephedra_density	log10
1	-2.37391	0.167077	0.147915	0.147915	6.01478	36	Inset_Ephedra_density	log10
1	-2.36844	0.17647	0.156231	0.156231	6.35294	36	Inset_Ephedra_density	log10
1	-2.36298	0.186128	0.164781	0.164781	6.7006	36	Inset_Ephedra_density	log10
1	-2.35751	0.19616	0.173662	0.173662	7.06175	36	Inset_Ephedra_density	log10
1	-2.35204	0.206424	0.182749	0.182749	7.43126	36	Inset_Ephedra_density	log10
1	-2.34658	0.216917	0.192039	0.192039	7.809	36	Inset_Ephedra_density	log10
1	-2.34111	0.227697	0.201583	0.201583	8.19709	36	Inset_Ephedra_density	log10
1	-2.33565	0.238754	0.211371	0.211371	8.59514	36	Inset_Ephedra_density	log10
1	-2.33018	0.250012	0.221338	0.221338	9.00043	36	Inset_Ephedra_density	log10
1	-2.32471	0.261466	0.231479	0.231479	9.41278	36	Inset_Ephedra_density	log10
1	-2.31925	0.273203	0.241869	0.241869	9.83531	36	Inset_Ephedra_density	log10
1	-2.31378	0.285123	0.252423	0.252423	10.2644	36	Inset_Ephedra_density	log10
1	-2.30831	0.297207	0.263121	0.263121	10.6995	36	Inset_Ephedra_density	log10
1	-2.30285	0.30947	0.273977	0.273977	11.1409	36	Inset_Ephedra_density	log10
1	-2.29738	0.321939	0.285016	0.285016	11.5898	36	Inset_Ephedra_density	log10
1	-2.29191	0.334535	0.296168	0.296168	12.0433	36	Inset_Ephedra_density	log10
1	-2.28645	0.347254	0.307428	0.307428	12.5011	36	Inset_Ephedra_density	log10
1	-2.28098	0.360127	0.318824	0.318824	12.9646	36	Inset_Ephedra_density	log10
1	-2.27552	0.373117	0.330324	0.330324	13.4322	36	Inset_Ephedra_density	log10
1	-2.27005	0.386194	0.341902	0.341902	13.903	36	Inset_Ephedra_density	log10
1	-2.26458	0.399354	0.353552	0.353552	14.3767	36	Inset_Ephedra_density	log10
1	-2.25912	0.412622	0.365298	0.365298	14.8544	36	Inset_Ephedra_density	log10
1	-2.25365	0.425943	0.377092	0.377092	15.334	36	Inset_Ephedra_density	log10
1	-2.24818	0.439314	0.38893	0.38893	15.8153	36	Inset_Ephedra_density	log10
1	-2.24272	0.452736	0.400812	0.400812	16.2985	36	Inset_Ephedra_density	log10
1	-2.23725	0.466197	0.412729	0.412729	16.7831	36	Inset_Ephedra_density	log10
1	-2.23179	0.479678	0.424664	0.424664	17.2684	36	Inset_Ephedra_density	log10
1	-2.22632	0.493174	0.436612	0.436612	17.7543	36	Inset_Ephedra_density	log10
1	-2.22085	0.506677	0.448567	0.448567	18.2404	36	Inset_Ephedra_density	log10
1	-2.21539	0.520175	0.460516	0.460516	18.7263	36	Inset_Ephedra_density	log10
1	-2.20992	0.533661	0.472456	0.472456	19.2118	36	Inset_Ephedra_density	log10
1	-2.20445	0.54713	0.48438	0.48438	19.6967	36	Inset_Ephedra_density	log10
1	-2.19899	0.560558	0.496268	0.496268	20.1801	36	Inset_Ephedra_density	log10
1	-2.19352	0.573951	0.508125	0.508125	20.6622	36	Inset_Ephedra_density	log10
1	-2.18805	0.587304	0.519947	0.519947	21.143	36	Inset_Ephedra_density	log10
1	-2.18259	0.600594	0.531712	0.531712	21.6214	36	Inset_Ephedra_density	log10
1	-2.17712	0.613811	0.543413	0.543413	22.0972	36	Inset_Ephedra_density	log10
1	-2.17166	0.626962	0.555056	0.555056	22.5706	36	Inset_Ephedra_density	log10
1	-2.16619	0.640045	0.566639	0.566639	23.0416	36	Inset_Ephedra_density	log10
1	-2.16072	0.653002	0.578109	0.578109	23.5081	36	Inset_Ephedra_density	log10
1	-2.15526	0.665862	0.589495	0.589495	23.971	36	Inset_Ephedra_density	log10
1	-2.14979	0.678626	0.600795	0.600795	24.4305	36	Inset_Ephedra_density	log10
1	-2.14432	0.691264	0.611984	0.611984	24.8855	36	Inset_Ephedra_density	log10
1	-2.13886	0.703735	0.623024	0.623024	25.3345	36	Inset_Ephedra_density	log10
1	-2.13339	0.716076	0.63395	0.63395	25.7787	36	Inset_Ephedra_density	log10
1	-2.12793	0.728282	0.644756	0.644756	26.2181	36	Inset_Ephedra_density	log10
1	-2.12246	0.740277	0.655375	0.655375	26.65	36	Inset_Ephedra_density	log10
1	-2.11699	0.752079	0.665823	0.665823	27.0748	36	Inset_Ephedra_density	log10
1	-2.11153	0.763709	0.67612	0.67612	27.4935	36	Inset_Ephedra_density	log10
1	-2.10606	0.775151	0.686249	0.686249	27.9054	36	Inset_Ephedra_density	log10
1	-2.10059	0.786287	0.696108	0.696108	28.3063	36	Inset_Ephedra_density	log10
1	-2.09513	0.797212	0.70578	0.70578	28.6996	36	Inset_Ephedra_density	log10
1	-2.08966	0.80792	0.71526	0.71526	29.0851	36	Inset_Ephedra_density	log10
1	-2.0842	0.818333	0.724479	0.724479	29.46	36	Inset_Ephedra_density	log10
1	-2.07873	0.828422	0.733411	0.733411	29.8232	36	Inset_Ephedra_density	log10
1	-2.07326	0.838256	0.742117	0.742117	30.1772	36	Inset_Ephedra_density	log10
1	-2.0678	0.847829	0.750592	0.750592	30.5218	36	Inset_Ephedra_density	log10
1	-2.06233	0.856985	0.758698	0.758698	30.8514	36	Inset_Ephedra_density	log10
1	-2.05686	0.865828	0.766527	0.766527	31.1698	36	Inset_Ephedra_density	log10
1	-2.0514	0.874381	0.774099	0.774099	31.4777	36	Inset_Ephedra_density	log10
1	-2.04593	0.882594	0.78137	0.78137	31.7734	36	Inset_Ephedra_density	log10
1	-2.04046	0.890358	0.788243	0.788243	32.0529	36	Inset_Ephedra_density	log10
1	-2.035	0.897812	0.794843	0.794843	32.3212	36	Inset_Ephedra_density	log10
1	-2.02953	0.904955	0.801166	0.801166	32.5784	36	Inset_Ephedra_density	log10
1	-2.02407	0.911664	0.807106	0.807106	32.8199	36	Inset_Ephedra_density	log10
1	-2.0186	0.917986	0.812703	0.812703	33.0475	36	Inset_Ephedra_density	log10
1	-2.01313	0.923997	0.818024	0.818024	33.2639	36	Inset_Ephedra_density	log10
1	-2.00767	0.929697	0.82307	0.82307	33.4691	36	Inset_Ephedra_density	log10
1	-2.0022	0.934908	0.827684	0.827684	33.6567	36	Inset_Ephedra_density	log10
1	-1.99673	0.939827	0.832039	0.832039	33.8338	36	Inset_Ephedra_density	log10
1	-1.99127	0.94446	0.83614	0.83614	34.0006	36	Inset_Ephedra_density	log10
1	-1.9858	0.948748	0.839937	0.839937	34.1549	36	Inset_Ephedra_density	log10
1	-1.98034	0.952679	0.843416	0.843416	34.2964	36	Inset_Ephedra_density	log10
1	-1.97487	0.956365	0.84668	0.84668	34.4291	36	Inset_Ephedra_density	log10
1	-1.9694	0.959816	0.849735	0.849735	34.5534	36	Inset_Ephedra_density	log10
1	-1.96394	0.96295	0.852509	0.852509	34.6662	36	Inset_Ephedra_density	log10
1	-1.95847	0.965869	0.855094	0.855094	34.7713	36	Inset_Ephedra_density	log10
1	-1.953	0.968616	0.857526	0.857526	34.8702	36	Inset_Ephedra_density	log10
1	-1.94754	0.971189	0.859804	0.859804	34.9628	36	Inset_Ephedra_density	log10
1	-1.94207	0.973569	0.86191	0.86191	35.0485	36	Inset_Ephedra_density	log10
1	-1.9366	0.975849	0.86393	0.86393	35.1306	36	Inset_Ephedra_density	log10
1	-1.93114	0.978045	0.865873	0.865873	35.2096	36	Inset_Ephedra_density	log10
1	-1.92567	0.980157	0.867743	0.867743	35.2856	36	Inset_Ephedra_density	log10
1	-1.92021	0.982232	0.86958	0.86958	35.3604	36	Inset_Ephedra_density	log10
1	-1.91474	0.9843	0.871411	0.871411	35.4348	36	Inset_Ephedra_density	log10
1	-1.90927	0.986373	0.873246	0.873246	35.5094	36	Inset_Ephedra_density	log10
1	-1.90381	0.988501	0.87513	0.87513	35.586	36	Inset_Ephedra_density	log10
1	-1.89834	0.990696	0.877074	0.877074	35.6651	36	Inset_Ephedra_density	log10
1	-1.89287	0.992968	0.879085	0.879085	35.7469	36	Inset_Ephedra_density	log10
1	-1.88741	0.995349	0.881193	0.881193	35.8325	36	Inset_Ephedra_density	log10
1	-1.88194	0.997894	0.883446	0.883446	35.9242	36	Inset_Ephedra_density	log10
1	-1.87648	1.00057	0.885816	0.885816	36.0206	36	Inset_Ephedra_density	log10
1	-1.87101	1.00339	0.888309	0.888309	36.1219	36	Inset_Ephedra_density	log10
1	-1.86554	1.00642	0.890994	0.890994	36.2311	36	Inset_Ephedra_density	log10
1	-1.86008	1.00965	0.893851	0.893851	36.3473	36	Inset_Ephedra_density	log10
1	-1.85461	1.01304	0.896856	0.896856	36.4695	36	Inset_Ephedra_density	log10
1	-1.84914	1.01661	0.900018	0.900018	36.5981	36	Inset_Ephedra_density	log10
1	-1.84368	1.02046	0.90342	0.90342	36.7364	36	Inset_Ephedra_density	log10
1	-1.83821	1.02447	0.906971	0.906971	36.8808	36	Inset_Ephedra_density	log10
1	-1.83275	1.02864	0.910668	0.910668	37.0311	36	Inset_Ephedra_density	log10
1	-1.82728	1.03302	0.914547	0.914547	37.1888	36	Inset_Ephedra_density	log10
1	-1.82181	1.0376	0.918597	0.918597	37.3536	36	Inset_Ephedra_density	log10
1	-1.81635	1.04231	0.922764	0.922764	37.523	36	Inset_Ephedra_density	log10
1	-1.81088	1.04714	0.927042	0.927042	37.6969	36	Inset_Ephedra_density	log10
1	-1.80541	1.05212	0.931457	0.931457	37.8765	36	Inset_Ephedra_density	log10
1	-1.79995	1.05719	0.935946	0.935946	38.059	36	Inset_Ephedra_density	log10
1	-1.79448	1.06232	0.940487	0.940487	38.2437	36	Inset_Ephedra_density	log10
1	-1.78901	1.0675	0.945071	0.945071	38.4301	36	Inset_Ephedra_density	log10
1	-1.78355	1.07269	0.949665	0.949665	38.6169	36	Inset_Ephedra_density	log10
1	-1.77808	1.07786	0.954237	0.954237	38.8028	36	Inset_Ephedra_density	log10
1	-1.77262	1.08298	0.958772	0.958772	38.9872	36	Inset_Ephedra_density	log10
1	-1.76715	1.088	0.963221	0.963221	39.1681	36	Inset_Ephedra_density	log10
1	-1.76168	1.09289	0.967546	0.967546	39.344	36	Inset_Ephedra_density	log10
1	-1.75622	1.09763	0.971747	0.971747	39.5148	36	Inset_Ephedra_density	log10
1	-1.75075	1.10222	0.97581	0.97581	39.6801	36	Inset_Ephedra_density	log10
1	-1.74528	1.10649	0.97959	0.97959	39.8337	36	Inset_Ephedra_density	log10
1	-1.73982	1.11052	0.983155	0.983155	39.9787	36	Inset_Ephedra_density	log10
1	-1.73435	1.11429	0.986493	0.986493	40.1144	36	Inset_Ephedra_density	log10
1	-1.72889	1.11771	0.989524	0.989524	40.2377	36	Inset_Ephedra_density	log10
1	-1.72342	1.12069	0.99216	0.99216	40.3449	36	Inset_Ephedra_density	log10
1	-1.71795	1.12332	0.994488	0.994488	40.4395	36	Inset_Ephedra_density	log10
1	-1.71249	1.12559	0.996494	0.996494	40.5211	36	Inset_Ephedra_density	log10
1	-1.70702	1.12728	0.997992	0.997992	40.5821	36	Inset_Ephedra_density	log10
1	-1.70155	1.12849	0.999062	0.999062	40.6255	36	Inset_Ephedra_density	log10
1	-1.69609	1.12926	0.999746	0.999746	40.6534	36	Inset_Ephedra_density	log10
1	-1.69062	1.12955	1	1	40.6637	36	Inset_Ephedra_density	log10
1	-1.68515	1.12912	0.999619	0.999619	40.6482	36	Inset_Ephedra_density	log10
1	-1.67969	1.1282	0.998809	0.998809	40.6152	36	Inset_Ephedra_density	log10
1	-1.67422	1.1268	0.997565	0.997565	40.5647	36	Inset_Ephedra_density	log10
1	-1.66876	1.12473	0.995738	0.995738	40.4904	36	Inset_Ephedra_density	log10
1	-1.66329	1.12202	0.993333	0.993333	40.3926	36	Inset_Ephedra_density	log10
1	-1.65782	1.11879	0.990478	0.990478	40.2765	36	Inset_Ephedra_density	log10
1	-1.65236	1.11506	0.987175	0.987175	40.1422	36	Inset_Ephedra_density	log10
1	-1.64689	1.11054	0.983174	0.983174	39.9795	36	Inset_Ephedra_density	log10
1	-1.64142	1.1055	0.978708	0.978708	39.7979	36	Inset_Ephedra_density	log10
1	-1.63596	1.09996	0.973807	0.973807	39.5986	36	Inset_Ephedra_density	log10
1	-1.63049	1.09385	0.9684	0.9684	39.3787	36	Inset_Ephedra_density	log10
1	-1.62503	1.08707	0.962397	0.962397	39.1346	36	Inset_Ephedra_density	log10
1	-1.61956	1.07984	0.955996	0.955996	38.8743	36	Inset_Ephedra_density	log10
1	-1.61409	1.07217	0.949204	0.949204	38.5982	36	Inset_Ephedra_density	log10
1	-1.60863	1.0639	0.941884	0.941884	38.3005	36	Inset_Ephedra_density	log10
1	-1.60316	1.05516	0.934147	0.934147	37.9859	36	Inset_Ephedra_density	log10
1	-1.59769	1.04605	0.926078	0.926078	37.6578	36	Inset_Ephedra_density	log10
1	-1.59223	1.03656	0.91768	0.91768	37.3163	36	Inset_Ephedra_density	log10
1	-1.58676	1.02656	0.908826	0.908826	36.9562	36	Inset_Ephedra_density	log10
1	-1.5813	1.01627	0.899715	0.899715	36.5857	36	Inset_Ephedra_density	log10
1	-1.57583	1.00571	0.890362	0.890362	36.2054	36	Inset_Ephedra_density	log10
1	-1.57036	0.994825	0.880729	0.880729	35.8137	36	Inset_Ephedra_density	log10
1	-1.5649	0.983664	0.870848	0.870848	35.4119	36	Inset_Ephedra_density	log10
1	-1.55943	0.972326	0.860811	0.860811	35.0037	36	Inset_Ephedra_density	log10
1	-1.55396	0.960827	0.85063	0.85063	34.5898	36	Inset_Ephedra_density	log10
1	-1.5485	0.949142	0.840286	0.840286	34.1691	36	Inset_Ephedra_density	log10
1	-1.54303	0.937368	0.829862	0.829862	33.7453	36	Inset_Ephedra_density	log10
1	-1.53756	0.925535	0.819386	0.819386	33.3192	36	Inset_Ephedra_density	log10
1	-1.5321	0.913658	0.808871	0.808871	32.8917	36	Inset_Ephedra_density	log10
1	-1.52663	0.901788	0.798362	0.798362	32.4644	36	Inset_Ephedra_density	log10
1	-1.52117	0.889957	0.787888	0.787888	32.0384	36	Inset_Ephedra_density	log10
1	-1.5157	0.87818	0.777462	0.777462	31.6145	36	Inset_Ephedra_density	log10
1	-1.51023	0.866517	0.767136	0.767136	31.1946	36	Inset_Ephedra_density	log10
1	-1.50477	0.855005	0.756945	0.756945	30.7802	36	Inset_Ephedra_density	log10
1	-1.4993	0.843635	0.746879	0.746879	30.3709	36	Inset_Ephedra_density	log10
1	-1.49383	0.832422	0.736952	0.736952	29.9672	36	Inset_Ephedra_density	log10
1	-1.48837	0.821508	0.72729	0.72729	29.5743	36	Inset_Ephedra_density	log10
1	-1.4829	0.810813	0.717822	0.717822	29.1893	36	Inset_Ephedra_density	log10
1	-1.47744	0.800345	0.708554	0.708554	28.8124	36	Inset_Ephedra_density	log10
1	-1.47197	0.790171	0.699547	0.699547	28.4462	36	Inset_Ephedra_density	log10
1	-1.4665	0.780365	0.690866	0.690866	28.0932	36	Inset_Ephedra_density	log10
1	-1.46104	0.770837	0.68243	0.68243	27.7501	36	Inset_Ephedra_density	log10
1	-1.45557	0.761591	0.674245	0.674245	27.4173	36	Inset_Ephedra_density	log10
1	-1.4501	0.752776	0.66644	0.66644	27.0999	36	Inset_Ephedra_density	log10
1	-1.44464	0.744313	0.658949	0.658949	26.7953	36	Inset_Ephedra_density	log10
1	-1.43917	0.736158	0.651729	0.651729	26.5017	36	Inset_Ephedra_density	log10
1	-1.4337	0.728337	0.644804	0.644804	26.2201	36	Inset_Ephedra_density	log10
1	-1.42824	0.720993	0.638303	0.638303	25.9557	36	Inset_Ephedra_density	log10
1	-1.42277	0.713956	0.632072	0.632072	25.7024	36	Inset_Ephedra_density	log10
1	-1.41731	0.707222	0.626111	0.626111	25.46	36	Inset_Ephedra_density	log10
1	-1.41184	0.700881	0.620498	0.620498	25.2317	36	Inset_Ephedra_density	log10
1	-1.40637	0.694913	0.615213	0.615213	25.0169	36	Inset_Ephedra_density	log10
1	-1.40091	0.689218	0.610172	0.610172	24.8119	36	Inset_Ephedra_density	log10
1	-1.39544	0.683792	0.605368	0.605368	24.6165	36	Inset_Ephedra_density	log10
1	-1.38997	0.678751	0.600905	0.600905	24.435	36	Inset_Ephedra_density	log10
1	-1.38451	0.673949	0.596655	0.596655	24.2622	36	Inset_Ephedra_density	log10
1	-1.37904	0.66936	0.592592	0.592592	24.097	36	Inset_Ephedra_density	log10
1	-1.37358	0.665001	0.588733	0.588733	23.9401	36	Inset_Ephedra_density	log10
1	-1.36811	0.660884	0.585087	0.585087	23.7918	36	Inset_Ephedra_density	log10
1	-1.36264	0.656906	0.581566	0.581566	23.6486	36	Inset_Ephedra_density	log10
1	-1.35718	0.653054	0.578155	0.578155	23.5099	36	Inset_Ephedra_density	log10
1	-1.35171	0.649341	0.574869	0.574869	23.3763	36	Inset_Ephedra_density	log10
1	-1.34624	0.645704	0.571649	0.571649	23.2454	36	Inset_Ephedra_density	log10
1	-1.34078	0.642108	0.568465	0.568465	23.1159	36	Inset_Ephedra_density	log10
1	-1.33531	0.638537	0.565304	0.565304	22.9873	36	Inset_Ephedra_density	log10
1	-1.32985	0.634946	0.562124	0.562124	22.8581	36	Inset_Ephedra_density	log10
1	-1.32438	0.631306	0.558902	0.558902	22.727	36	Inset_Ephedra_density	log10
1	-1.31891	0.627602	0.555623	0.555623	22.5937	36	Inset_Ephedra_density	log10
1	-1.31345	0.623788	0.552246	0.552246	22.4564	36	Inset_Ephedra_density	log10
1	-1.30798	0.619808	0.548722	0.548722	22.3131	36	Inset_Ephedra_density	log10
1	-1.30251	0.615679	0.545067	0.545067	22.1644	36	Inset_Ephedra_density	log10
1	-1.29705	0.61139	0.54127	0.54127	22.01	36	Inset_Ephedra_density	log10
1	-1.29158	0.606817	0.537222	0.537222	21.8454	36	Inset_Ephedra_density	log10
1	-1.28611	0.602001	0.532958	0.532958	21.6721	36	Inset_Ephedra_density	log10
1	-1.28065	0.596955	0.528491	0.528491	21.4904	36	Inset_Ephedra_density	log10
1	-1.27518	0.591636	0.523782	0.523782	21.2989	36	Inset_Ephedra_density	log10
1	-1.26972	0.585919	0.51872	0.51872	21.0931	36	Inset_Ephedra_density	log10
1	-1.26425	0.579919	0.513409	0.513409	20.8771	36	Inset_Ephedra_density	log10
1	-1.25878	0.573632	0.507842	0.507842	20.6507	36	Inset_Ephedra_density	log10
1	-1.25332	0.566939	0.501917	0.501917	20.4098	36	Inset_Ephedra_density	log10
1	-1.24785	0.559856	0.495647	0.495647	20.1548	36	Inset_Ephedra_density	log10
1	-1.24238	0.552461	0.4891	0.4891	19.8886	36	Inset_Ephedra_density	log10
1	-1.23692	0.544752	0.482275	0.482275	19.6111	36	Inset_Ephedra_density	log10
1	-1.23145	0.536538	0.475003	0.475003	19.3154	36	Inset_Ephedra_density	log10
1	-1.22599	0.528004	0.467448	0.467448	19.0082	36	Inset_Ephedra_density	log10
1	-1.22052	0.51916	0.459618	0.459618	18.6898	36	Inset_Ephedra_density	log10
1	-1.21505	0.509945	0.45146	0.45146	18.358	36	Inset_Ephedra_density	log10
1	-1.20959	0.500317	0.442936	0.442936	18.0114	36	Inset_Ephedra_density	log10
1	-1.20412	0.490406	0.434162	0.434162	17.6546	36	Inset_Ephedra_density	log10
2	-3.9974	0.28027	0.149314	0.149314	10.0897	36	Inset_Ephedra_density	log10
2	-3.99194	0.29336	0.156288	0.156288	10.561	36	Inset_Ephedra_density	log10
2	-3.98647	0.306674	0.163381	0.163381	11.0403	36	Inset_Ephedra_density	log10
2	-3.981	0.320144	0.170557	0.170557	11.5252	36	Inset_Ephedra_density	log10
2	-3.97554	0.333759	0.17781	0.17781	12.0153	36	Inset_Ephedra_density	log10
2	-3.97007	0.347506	0.185134	0.185134	12.5102	36	Inset_Ephedra_density	log10
2	-3.9646	0.361378	0.192524	0.192524	13.0096	36	Inset_Ephedra_density	log10
2	-3.95914	0.375367	0.199977	0.199977	13.5132	36	Inset_Ephedra_density	log10
2	-3.95367	0.389423	0.207465	0.207465	14.0192	36	Inset_Ephedra_density	log10
2	-3.94821	0.403523	0.214977	0.214977	14.5268	36	Inset_Ephedra_density	log10
2	-3.94274	0.417644	0.2225	0.2225	15.0352	36	Inset_Ephedra_density	log10
2	-3.93727	0.431756	0.230018	0.230018	15.5432	36	Inset_Ephedra_density	log10
2	-3.93181	0.445802	0.237501	0.237501	16.0489	36	Inset_Ephedra_density	log10
2	-3.92634	0.45975	0.244932	0.244932	16.551	36	Inset_Ephedra_density	log10
2	-3.92087	0.473561	0.25229	0.25229	17.0482	36	Inset_Ephedra_density	log10
2	-3.91541	0.487198	0.259555	0.259555	17.5391	36	Inset_Ephedra_density	log10
2	-3.90994	0.500575	0.266681	0.266681	18.0207	36	Inset_Ephedra_density	log10
2	-3.90447	0.513598	0.273619	0.273619	18.4895	36	Inset_Ephedra_density	log10
2	-3.89901	0.526261	0.280366	0.280366	18.9454	36	Inset_Ephedra_density	log10
2	-3.89354	0.538513	0.286893	0.286893	19.3865	36	Inset_Ephedra_density	log10
2	-3.88808	0.550303	0.293174	0.293174	19.8109	36	Inset_Ephedra_density	log10
2	-3.88261	0.561462	0.299119	0.299119	20.2126	36	Inset_Ephedra_density	log10
2	-3.87714	0.571908	0.304684	0.304684	20.5887	36	Inset_Ephedra_density	log10
2	-3.87168	0.58167	0.309885	0.309885	20.9401	36	Inset_Ephedra_density	log10
2	-3.86621	0.590695	0.314693	0.314693	21.265	36	Inset_Ephedra_density	log10
2	-3.86074	0.59893	0.31908	0.31908	21.5615	36	Inset_Ephedra_density	log10
2	-3.85528	0.606119	0.32291	0.32291	21.8203	36	Inset_Ephedra_density	log10
2	-3.84981	0.612262	0.326183	0.326183	22.0414	36	Inset_Ephedra_density	log10
2	-3.84435	0.617425	0.328934	0.328934	22.2273	36	Inset_Ephedra_density	log10
2	-3.83888	0.621572	0.331143	0.331143	22.3766	36	Inset_Ephedra_density	log10
2	-3.83341	0.624667	0.332792	0.332792	22.488	36	Inset_Ephedra_density	log10
2	-3.82795	0.626392	0.33371	0.33371	22.5501	36	Inset_Ephedra_density	log10
2	-3.82248	0.626895	0.333979	0.333979	22.5682	36	Inset_Ephedra_density	log10
2	-3.81701	0.626267	0.333644	0.333644	22.5456	36	Inset_Ephedra_density	log10
2	-3.81155	0.624502	0.332704	0.332704	22.4821	36	Inset_Ephedra_density	log10
2	-3.80608	0.621601	0.331158	0.331158	22.3776	36	Inset_Ephedra_density	log10
2	-3.80062	0.617253	0.328842	0.328842	22.2211	36	Inset_Ephedra_density	log10
2	-3.79515	0.611759	0.325915	0.325915	22.0233	36	Inset_Ephedra_density	log10
2	-3.78968	0.605214	0.322428	0.322428	21.7877	36	Inset_Ephedra_density	log10
2	-3.78422	0.597656	0.318401	0.318401	21.5156	36	Inset_Ephedra_density	log10
2	-3.77875	0.589128	0.313858	0.313858	21.2086	36	Inset_Ephedra_density	log10
2	-3.77328	0.579424	0.308688	0.308688	20.8593	36	Inset_Ephedra_density	log10
2	-3.76782	0.568918	0.303091	0.303091	20.4811	36	Inset_Ephedra_density	log10
2	-3.76235	0.557701	0.297115	0.297115	20.0772	36	Inset_Ephedra_density	log10
2	-3.75688	0.545852	0.290803	0.290803	19.6507	36	Inset_Ephedra_density	log10
2	-3.75142	0.533446	0.284194	0.284194	19.2041	36	Inset_Ephedra_density	log10
2	-3.74595	0.520499	0.277296	0.277296	18.738	36	Inset_Ephedra_density	log10
2	-3.74049	0.507291	0.270259	0.270259	18.2625	36	Inset_Ephedra_density	log10
2	-3.73502	0.493922	0.263137	0.263137	17.7812	36	Inset_Ephedra_density	log10
2	-3.72955	0.480499	0.255986	0.255986	17.298	36	Inset_Ephedra_density	log10
2	-3.72409	0.467139	0.248868	0.248868	16.817	36	Inset_Ephedra_density	log10
2	-3.71862	0.45407	0.241906	0.241906	16.3465	36	Inset_Ephedra_density	log10
2	-3.71315	0.441385	0.235148	0.235148	15.8899	36	Inset_Ephedra_density	log10
2	-3.70769	0.429193	0.228653	0.228653	15.4509	36	Inset_Ephedra_density	log10
2	-3.70222	0.4176	0.222477	0.222477	15.0336	36	Inset_Ephedra_density	log10
2	-3.69676	0.406793	0.216719	0.216719	14.6445	36	Inset_Ephedra_density	log10
2	-3.69129	0.397087	0.211548	0.211548	14.2951	36	Inset_Ephedra_density	log10
2	-3.68582	0.388394	0.206917	0.206917	13.9822	36	Inset_Ephedra_density	log10
2	-3.68036	0.380803	0.202873	0.202873	13.7089	36	Inset_Ephedra_density	log10
2	-3.67489	0.374404	0.199464	0.199464	13.4785	36	Inset_Ephedra_density	log10
2	-3.66942	0.369455	0.196827	0.196827	13.3004	36	Inset_Ephedra_density	log10
2	-3.66396	0.366215	0.195101	0.195101	13.1837	36	Inset_Ephedra_density	log10
2	-3.65849	0.36446	0.194166	0.194166	13.1206	36	Inset_Ephedra_density	log10
2	-3.65302	0.364244	0.194051	0.194051	13.1128	36	Inset_Ephedra_density	log10
2	-3.64756	0.365615	0.194782	0.194782	13.1621	36	Inset_Ephedra_density	log10
2	-3.64209	0.368887	0.196525	0.196525	13.2799	36	Inset_Ephedra_density	log10
2	-3.63663	0.374148	0.199328	0.199328	13.4693	36	Inset_Ephedra_density	log10
2	-3.63116	0.38111	0.203036	0.203036	13.7199	36	Inset_Ephedra_density	log10
2	-3.62569	0.389776	0.207653	0.207653	14.0319	36	Inset_Ephedra_density	log10
2	-3.62023	0.400148	0.213179	0.213179	14.4053	36	Inset_Ephedra_density	log10
2	-3.61476	0.412546	0.219784	0.219784	14.8516	36	Inset_Ephedra_density	log10
2	-3.60929	0.426849	0.227404	0.227404	15.3666	36	Inset_Ephedra_density	log10
2	-3.60383	0.44277	0.235886	0.235886	15.9397	36	Inset_Ephedra_density	log10
2	-3.59836	0.460269	0.245208	0.245208	16.5697	36	Inset_Ephedra_density	log10
2	-3.5929	0.479297	0.255346	0.255346	17.2547	36	Inset_Ephedra_density	log10
2	-3.58743	0.500121	0.26644	0.26644	18.0044	36	Inset_Ephedra_density	log10
2	-3.58196	0.522459	0.27834	0.27834	18.8085	36	Inset_Ephedra_density	log10
2	-3.5765	0.546073	0.290921	0.290921	19.6586	36	Inset_Ephedra_density	log10
2	-3.57103	0.570889	0.304141	0.304141	20.552	36	Inset_Ephedra_density	log10
2	-3.56556	0.596827	0.31796	0.31796	21.4858	36	Inset_Ephedra_density	log10
2	-3.5601	0.624042	0.332459	0.332459	22.4655	36	Inset_Ephedra_density	log10
2	-3.55463	0.6522	0.34746	0.34746	23.4792	36	Inset_Ephedra_density	log10
2	-3.54916	0.681135	0.362875	0.362875	24.5209	36	Inset_Ephedra_density	log10
2	-3.5437	0.710757	0.378656	0.378656	25.5873	36	Inset_Ephedra_density	log10
2	-3.53823	0.740979	0.394757	0.394757	26.6752	36	Inset_Ephedra_density	log10
2	-3.53277	0.771814	0.411184	0.411184	27.7853	36	Inset_Ephedra_density	log10
2	-3.5273	0.803002	0.4278	0.4278	28.9081	36	Inset_Ephedra_density	log10
2	-3.52183	0.834442	0.44455	0.44455	30.0399	36	Inset_Ephedra_density	log10
2	-3.51637	0.866055	0.461391	0.461391	31.178	36	Inset_Ephedra_density	log10
2	-3.5109	0.897763	0.478284	0.478284	32.3195	36	Inset_Ephedra_density	log10
2	-3.50543	0.929452	0.495166	0.495166	33.4603	36	Inset_Ephedra_density	log10
2	-3.49997	0.961026	0.511987	0.511987	34.5969	36	Inset_Ephedra_density	log10
2	-3.4945	0.992428	0.528717	0.528717	35.7274	36	Inset_Ephedra_density	log10
2	-3.48904	1.0236	0.545326	0.545326	36.8498	36	Inset_Ephedra_density	log10
2	-3.48357	1.05449	0.561782	0.561782	37.9618	36	Inset_Ephedra_density	log10
2	-3.4781	1.08493	0.577998	0.577998	39.0575	36	Inset_Ephedra_density	log10
2	-3.47264	1.11498	0.594004	0.594004	40.1391	36	Inset_Ephedra_density	log10
2	-3.46717	1.1446	0.609787	0.609787	41.2056	36	Inset_Ephedra_density	log10
2	-3.4617	1.17378	0.625334	0.625334	42.2562	36	Inset_Ephedra_density	log10
2	-3.45624	1.20247	0.640618	0.640618	43.289	36	Inset_Ephedra_density	log10
2	-3.45077	1.23055	0.655575	0.655575	44.2998	36	Inset_Ephedra_density	log10
2	-3.44531	1.25814	0.670274	0.670274	45.293	36	Inset_Ephedra_density	log10
2	-3.43984	1.28524	0.684713	0.684713	46.2687	36	Inset_Ephedra_density	log10
2	-3.43437	1.31186	0.698895	0.698895	47.227	36	Inset_Ephedra_density	log10
2	-3.42891	1.33796	0.712797	0.712797	48.1665	36	Inset_Ephedra_density	log10
2	-3.42344	1.36348	0.726393	0.726393	49.0852	36	Inset_Ephedra_density	log10
2	-3.41797	1.38855	0.739751	0.739751	49.9878	36	Inset_Ephedra_density	log10
2	-3.41251	1.41319	0.752878	0.752878	50.8749	36	Inset_Ephedra_density	log10
2	-3.40704	1.43741	0.765781	0.765781	51.7468	36	Inset_Ephedra_density	log10
2	-3.40157	1.46117	0.778439	0.778439	52.6021	36	Inset_Ephedra_density	log10
2	-3.39611	1.48446	0.790849	0.790849	53.4407	36	Inset_Ephedra_density	log10
2	-3.39064	1.50738	0.80306	0.80306	54.2659	36	Inset_Ephedra_density	log10
2	-3.38518	1.52994	0.815076	0.815076	55.0779	36	Inset_Ephedra_density	log10
2	-3.37971	1.55214	0.826901	0.826901	55.8769	36	Inset_Ephedra_density	log10
2	-3.37424	1.57391	0.838503	0.838503	56.6609	36	Inset_Ephedra_density	log10
2	-3.36878	1.59527	0.849879	0.849879	57.4296	36	Inset_Ephedra_density	log10
2	-3.36331	1.61625	0.861056	0.861056	58.1849	36	Inset_Ephedra_density	log10
2	-3.35784	1.63684	0.872028	0.872028	58.9263	36	Inset_Ephedra_density	log10
2	-3.35238	1.65703	0.882786	0.882786	59.6533	36	Inset_Ephedra_density	log10
2	-3.34691	1.67671	0.893266	0.893266	60.3614	36	Inset_Ephedra_density	log10
2	-3.34145	1.69583	0.903456	0.903456	61.05	36	Inset_Ephedra_density	log10
2	-3.33598	1.71444	0.913369	0.913369	61.7199	36	Inset_Ephedra_density	log10
2	-3.33051	1.73249	0.922982	0.922982	62.3695	36	Inset_Ephedra_density	log10
2	-3.32505	1.74992	0.932271	0.932271	62.9972	36	Inset_Ephedra_density	log10
2	-3.31958	1.76651	0.941111	0.941111	63.5945	36	Inset_Ephedra_density	log10
2	-3.31411	1.78226	0.949501	0.949501	64.1614	36	Inset_Ephedra_density	log10
2	-3.30865	1.79717	0.957443	0.957443	64.6981	36	Inset_Ephedra_density	log10
2	-3.30318	1.81117	0.964903	0.964903	65.2022	36	Inset_Ephedra_density	log10
2	-3.29771	1.8242	0.971843	0.971843	65.6712	36	Inset_Ephedra_density	log10
2	-3.29225	1.83585	0.978047	0.978047	66.0904	36	Inset_Ephedra_density	log10
2	-3.28678	1.84622	0.983574	0.983574	66.4639	36	Inset_Ephedra_density	log10
2	-3.28132	1.85532	0.98842	0.98842	66.7914	36	Inset_Ephedra_density	log10
2	-3.27585	1.86306	0.992544	0.992544	67.07	36	Inset_Ephedra_density	log10
2	-3.27038	1.86936	0.995904	0.995904	67.2971	36	Inset_Ephedra_density	log10
2	-3.26492	1.87364	0.998182	0.998182	67.451	36	Inset_Ephedra_density	log10
2	-3.25945	1.87621	0.999551	0.999551	67.5435	36	Inset_Ephedra_density	log10
2	-3.25398	1.87705	1	1	67.5739	36	Inset_Ephedra_density	log10
2	-3.24852	1.8761	0.999494	0.999494	67.5397	36	Inset_Ephedra_density	log10
2	-3.24305	1.87329	0.997995	0.997995	67.4384	36	Inset_Ephedra_density	log10
2	-3.23759	1.86788	0.995114	0.995114	67.2437	36	Inset_Ephedra_density	log10
2	-3.23212	1.86047	0.991165	0.991165	66.9768	36	Inset_Ephedra_density	log10
2	-3.22665	1.85102	0.98613	0.98613	66.6366	36	Inset_Ephedra_density	log10
2	-3.22119	1.8395	0.979994	0.979994	66.2219	36	Inset_Ephedra_density	log10
2	-3.21572	1.8258	0.972697	0.972697	65.7289	36	Inset_Ephedra_density	log10
2	-3.21025	1.80936	0.963939	0.963939	65.1371	36	Inset_Ephedra_density	log10
2	-3.20479	1.79083	0.954063	0.954063	64.4697	36	Inset_Ephedra_density	log10
2	-3.19932	1.77021	0.943078	0.943078	63.7274	36	Inset_Ephedra_density	log10
2	-3.19386	1.74753	0.930996	0.930996	62.911	36	Inset_Ephedra_density	log10
2	-3.18839	1.72267	0.917754	0.917754	62.0162	36	Inset_Ephedra_density	log10
2	-3.18292	1.69534	0.903194	0.903194	61.0323	36	Inset_Ephedra_density	log10
2	-3.17746	1.66614	0.887638	0.887638	59.9811	36	Inset_Ephedra_density	log10
2	-3.17199	1.63514	0.871124	0.871124	58.8652	36	Inset_Ephedra_density	log10
2	-3.16652	1.60242	0.853692	0.853692	57.6873	36	Inset_Ephedra_density	log10
2	-3.16106	1.5679	0.835297	0.835297	56.4442	36	Inset_Ephedra_density	log10
2	-3.15559	1.53154	0.815929	0.815929	55.1354	36	Inset_Ephedra_density	log10
2	-3.15012	1.49384	0.795843	0.795843	53.7782	36	Inset_Ephedra_density	log10
2	-3.14466	1.4549	0.775099	0.775099	52.3765	36	Inset_Ephedra_density	log10
2	-3.13919	1.41484	0.753755	0.753755	50.9341	36	Inset_Ephedra_density	log10
2	-3.13373	1.37364	0.731806	0.731806	49.4509	36	Inset_Ephedra_density	log10
2	-3.12826	1.33147	0.709341	0.709341	47.9329	36	Inset_Ephedra_density	log10
2	-3.12279	1.28865	0.686528	0.686528	46.3914	36	Inset_Ephedra_density	log10
2	-3.11733	1.24529	0.66343	0.66343	44.8305	36	Inset_Ephedra_density	log10
2	-3.11186	1.20152	0.640108	0.640108	43.2546	36	Inset_Ephedra_density	log10
2	-3.10639	1.15742	0.616616	0.616616	41.6671	36	Inset_Ephedra_density	log10
2	-3.10093	1.11321	0.593064	0.593064	40.0756	36	Inset_Ephedra_density	log10
2	-3.09546	1.06904	0.569531	0.569531	38.4854	36	Inset_Ephedra_density	log10
2	-3.09	1.02501	0.546073	0.546073	36.9003	36	Inset_Ephedra_density	log10
2	-3.08453	0.981215	0.522743	0.522743	35.3238	36	Inset_Ephedra_density	log10
2	-3.07906	0.937871	0.499651	0.499651	33.7633	36	Inset_Ephedra_density	log10
2	-3.0736	0.895088	0.476858	0.476858	32.2232	36	Inset_Ephedra_density	log10
2	-3.06813	0.852899	0.454382	0.454382	30.7044	36	Inset_Ephedra_density	log10
2	-3.06266	0.811376	0.432261	0.432261	29.2095	36	Inset_Ephedra_density	log10
2	-3.0572	0.770589	0.410532	0.410532	27.7412	36	Inset_Ephedra_density	log10
2	-3.05173	0.730835	0.389353	0.389353	26.3101	36	Inset_Ephedra_density	log10
2	-3.04626	0.692066	0.368698	0.368698	24.9144	36	Inset_Ephedra_density	log10
2	-3.0408	0.654251	0.348553	0.348553	23.5531	36	Inset_Ephedra_density	log10
2	-3.03533	0.617433	0.328938	0.328938	22.2276	36	Inset_Ephedra_density	log10
2	-3.02987	0.581648	0.309873	0.309873	20.9393	36	Inset_Ephedra_density	log10
2	-3.0244	0.547252	0.291549	0.291549	19.7011	36	Inset_Ephedra_density	log10
2	-3.01893	0.514029	0.273849	0.273849	18.505	36	Inset_Ephedra_density	log10
2	-3.01347	0.481935	0.256751	0.256751	17.3497	36	Inset_Ephedra_density	log10
2	-3.008	0.450985	0.240262	0.240262	16.2354	36	Inset_Ephedra_density	log10
2	-3.00253	0.421189	0.224389	0.224389	15.1628	36	Inset_Ephedra_density	log10
2	-2.99707	0.392937	0.209337	0.209337	14.1457	36	Inset_Ephedra_density	log10
2	-2.9916	0.36587	0.194917	0.194917	13.1713	36	Inset_Ephedra_density	log10
2	-2.98614	0.339963	0.181115	0.181115	12.2387	36	Inset_Ephedra_density	log10
2	-2.98067	0.315211	0.167929	0.167929	11.3476	36	Inset_Ephedra_density	log10
2	-2.9752	0.291626	0.155364	0.155364	10.4985	36	Inset_Ephedra_density	log10
2	-2.96974	0.269541	0.143598	0.143598	9.70349	36	Inset_Ephedra_density	log10
2	-2.96427	0.248565	0.132423	0.132423	8.94833	36	Inset_Ephedra_density	log10
2	-2.9588	0.228679	0.121829	0.121829	8.23245	36	Inset_Ephedra_density	log10
2	-2.95334	0.209866	0.111806	0.111806	7.55517	36	Inset_Ephedra_density	log10
2	-2.94787	0.19216	0.102373	0.102373	6.91775	36	Inset_Ephedra_density	log10
2	-2.94241	0.175767	0.0936397	0.0936397	6.3276	36	Inset_Ephedra_density	log10
2	-2.93694	0.160355	0.0854291	0.0854291	5.77277	36	Inset_Ephedra_density	log10
2	-2.93147	0.145898	0.0777274	0.0777274	5.25234	36	Inset_Ephedra_density	log10
2	-2.92601	0.13237	0.0705203	0.0705203	4.76533	36	Inset_Ephedra_density	log10
2	-2.92054	0.119819	0.0638336	0.0638336	4.31348	36	Inset_Ephedra_density	log10
2	-2.91507	0.108338	0.057717	0.057717	3.90016	36	Inset_Ephedra_density	log10
2	-2.90961	0.097667	0.0520321	0.0520321	3.51601	36	Inset_Ephedra_density	log10
2	-2.90414	0.0877755	0.0467624	0.0467624	3.15992	36	Inset_Ephedra_density	log10
2	-2.89867	0.0786322	0.0418913	0.0418913	2.83076	36	Inset_Ephedra_density	log10
2	-2.89321	0.0702886	0.0374463	0.0374463	2.53039	36	Inset_Ephedra_density	log10
2	-2.88774	0.0627532	0.0334318	0.0334318	2.25912	36	Inset_Ephedra_density	log10
2	-2.88228	0.055838	0.0297477	0.0297477	2.01017	36	Inset_Ephedra_density	log10
2	-2.87681	0.0495118	0.0263774	0.0263774	1.78242	36	Inset_Ephedra_density	log10
2	-2.87134	0.0437432	0.0233042	0.0233042	1.57476	36	Inset_Ephedra_density	log10
2	-2.86588	0.0385778	0.0205523	0.0205523	1.3888	36	Inset_Ephedra_density	log10
2	-2.86041	0.0339738	0.0180995	0.0180995	1.22306	36	Inset_Ephedra_density	log10
2	-2.85494	0.0298067	0.0158795	0.0158795	1.07304	36	Inset_Ephedra_density	log10
2	-2.84948	0.0260488	0.0138775	0.0138775	0.937758	36	Inset_Ephedra_density	log10
2	-2.84401	0.0226728	0.0120789	0.0120789	0.81622	36	Inset_Ephedra_density	log10
2	-2.83855	0.0197128	0.010502	0.010502	0.709661	36	Inset_Ephedra_density	log10
2	-2.83308	0.017109	0.00911485	0.00911485	0.615925	36	Inset_Ephedra_density	log10
2	-2.82761	0.014787	0.00787778	0.00787778	0.532332	36	Inset_Ephedra_density	log10
2	-2.82215	0.0127248	0.00677914	0.00677914	0.458093	36	Inset_Ephedra_density	log10
2	-2.81668	0.0109013	0.00580768	0.00580768	0.392447	36	Inset_Ephedra_density	log10
2	-2.81121	0.00933909	0.0049754	0.0049754	0.336207	36	Inset_Ephedra_density	log10
2	-2.80575	0.00798231	0.00425258	0.00425258	0.287363	36	Inset_Ephedra_density	log10
2	-2.80028	0.00679098	0.0036179	0.0036179	0.244475	36	Inset_Ephedra_density	log10
2	-2.79481	0.00574989	0.00306325	0.00306325	0.206996	36	Inset_Ephedra_density	log10
2	-2.78935	0.00484456	0.00258094	0.00258094	0.174404	36	Inset_Ephedra_density	log10
2	-2.78388	0.00408801	0.00217789	0.00217789	0.147168	36	Inset_Ephedra_density	log10
2	-2.77842	0.00343884	0.00183204	0.00183204	0.123798	36	Inset_Ephedra_density	log10
2	-2.77295	0.00287795	0.00153323	0.00153323	0.103606	36	Inset_Ephedra_density	log10
2	-2.76748	0.00239594	0.00127644	0.00127644	0.086254	36	Inset_Ephedra_density	log10
2	-2.76202	0.00198402	0.00105699	0.00105699	0.0714247	36	Inset_Ephedra_density	log10
2	-2.75655	0.00164878	0.000878388	0.000878388	0.0593561	36	Inset_Ephedra_density	log10
2	-2.75108	0.00136431	0.000726835	0.000726835	0.049115	36	Inset_Ephedra_density	log10
2	-2.74562	0.00112257	0.000598049	0.000598049	0.0404125	36	Inset_Ephedra_density	log10
2	-2.74015	0.000918391	0.000489273	0.000489273	0.0330621	36	Inset_Ephedra_density	log10
2	-2.73469	0.000747001	0.000397965	0.000397965	0.026892	36	Inset_Ephedra_density	log10
2	-2.72922	0.000611352	0.000325698	0.000325698	0.0220087	36	Inset_Ephedra_density	log10
2	-2.72375	0.000497393	0.000264986	0.000264986	0.0179061	36	Inset_Ephedra_density	log10
2	-2.71829	0.000402186	0.000214265	0.000214265	0.0144787	36	Inset_Ephedra_density	log10
2	-2.71282	0.000323185	0.000172177	0.000172177	0.0116347	36	Inset_Ephedra_density	log10
2	-2.70735	0.000258406	0.000137666	0.000137666	0.00930263	36	Inset_Ephedra_density	log10
2	-2.70189	0.000208032	0.000110829	0.000110829	0.00748915	36	Inset_Ephedra_density	log10
2	-2.69642	0.000166354	8.8625e-05	8.8625e-05	0.00598873	36	Inset_Ephedra_density	log10
2	-2.69096	0.000132132	7.03936e-05	7.03936e-05	0.00475677	36	Inset_Ephedra_density	log10
2	-2.68549	0.000104246	5.55373e-05	5.55373e-05	0.00375287	36	Inset_Ephedra_density	log10
2	-2.68002	8.19598e-05	4.36641e-05	4.36641e-05	0.00295055	36	Inset_Ephedra_density	log10
2	-2.67456	6.48734e-05	3.45613e-05	3.45613e-05	0.00233544	36	Inset_Ephedra_density	log10
2	-2.66909	5.09707e-05	2.71547e-05	2.71547e-05	0.00183495	36	Inset_Ephedra_density	log10
2	-2.66362	3.9755e-05	2.11795e-05	2.11795e-05	0.00143118	36	Inset_Ephedra_density	log10
2	-2.65816	3.07829e-05	1.63996e-05	1.63996e-05	0.00110818	36	Inset_Ephedra_density	log10
2	-2.65269	2.38025e-05	1.26808e-05	1.26808e-05	0.000856892	36	Inset_Ephedra_density	log10
2	-2.64722	1.8519e-05	9.86598e-06	9.86598e-06	0.000666683	36	Inset_Ephedra_density	log10
2	-2.64176	1.4292e-05	7.61406e-06	7.61406e-06	0.000514512	36	Inset_Ephedra_density	log10
2	-2.63629	1.09426e-05	5.82966e-06	5.82966e-06	0.000393933	36	Inset_Ephedra_density	log10
2	-2.63083	8.313e-06	4.42876e-06	4.42876e-06	0.000299268	36	Inset_Ephedra_density	log10
2	-2.62536	6.32374e-06	3.36897e-06	3.36897e-06	0.000227655	36	Inset_Ephedra_density	log10
2	-2.61989	4.83495e-06	2.57582e-06	2.57582e-06	0.000174058	36	Inset_Ephedra_density	log10
2	-2.61443	3.66414e-06	1.95207e-06	1.95207e-06	0.000131909	36	Inset_Ephedra_density	log10
2	-2.60896	2.75313e-06	1.46673e-06	1.46673e-06	9.91128e-05	36	Inset_Ephedra_density	log10
2	-2.60349	2.05143e-06	1.0929e-06	1.0929e-06	7.38514e-05	36	Inset_Ephedra_density	log10
2	-2.59803	1.53581e-06	8.18203e-07	8.18203e-07	5.52891e-05	36	Inset_Ephedra_density	log10
2	-2.59256	1.15368e-06	6.14621e-07	6.14621e-07	4.15323e-05	36	Inset_Ephedra_density	log10
2	-2.5871	8.58334e-07	4.57278e-07	4.57278e-07	3.09e-05	36	Inset_Ephedra_density	log10
2	-2.58163	6.32734e-07	3.3709e-07	3.3709e-07	2.27784e-05	36	Inset_Ephedra_density	log10
2	-2.57616	4.62297e-07	2.46289e-07	2.46289e-07	1.66427e-05	36	Inset_Ephedra_density	log10
2	-2.5707	3.4077e-07	1.81545e-07	1.81545e-07	1.22677e-05	36	Inset_Ephedra_density	log10
2	-2.56523	2.51444e-07	1.33957e-07	1.33957e-07	9.052e-06	36	Inset_Ephedra_density	log10
2	-2.55976	1.83612e-07	9.78194e-08	9.78194e-08	6.61003e-06	36	Inset_Ephedra_density	log10
2	-2.5543	1.3276e-07	7.07277e-08	7.07277e-08	4.77934e-06	36	Inset_Ephedra_density	log10
2	-2.54883	9.50877e-08	5.0658e-08	5.0658e-08	3.42316e-06	36	Inset_Ephedra_density	log10
2	-2.54336	6.9047e-08	3.67848e-08	3.67848e-08	2.48569e-06	36	Inset_Ephedra_density	log10
2	-2.5379	5.0034e-08	2.66557e-08	2.66557e-08	1.80123e-06	36	Inset_Ephedra_density	log10
2	-2.53243	3.58516e-08	1.91e-08	1.91e-08	1.29066e-06	36	Inset_Ephedra_density	log10
2	-2.52697	2.54195e-08	1.35423e-08	1.35423e-08	9.15103e-07	36	Inset_Ephedra_density	log10
2	-2.5215	1.78436e-08	9.50616e-09	9.50616e-09	6.42368e-07	36	Inset_Ephedra_density	log10
2	-2.51603	1.27709e-08	6.80373e-09	6.80373e-09	4.59754e-07	36	Inset_Ephedra_density	log10
2	-2.51057	9.08639e-09	4.84078e-09	4.84078e-09	3.2711e-07	36	Inset_Ephedra_density	log10
2	-2.5051	6.38731e-09	3.40284e-09	3.40284e-09	2.29943e-07	36	Inset_Ephedra_density	log10
2	-2.49963	4.43987e-09	2.36534e-09	2.36534e-09	1.59835e-07	36	Inset_Ephedra_density	log10
2	-2.49417	3.0538e-09	1.62691e-09	1.62691e-09	1.09937e-07	36	Inset_Ephedra_density	log10
2	-2.4887	2.15558e-09	1.14839e-09	1.14839e-09	7.76009e-08	36	Inset_Ephedra_density	log10
2	-2.48324	1.50551e-09	8.02063e-10	8.02063e-10	5.41985e-08	36	Inset_Ephedra_density	log10
2	-2.47777	1.038e-09	5.52995e-10	5.52995e-10	3.7368e-08	36	Inset_Ephedra_density	log10
2	-2.4723	7.07205e-10	3.76764e-10	3.76764e-10	2.54594e-08	36	Inset_Ephedra_density	log10
2	-2.46684	4.76897e-10	2.54067e-10	2.54067e-10	1.71683e-08	36	Inset_Ephedra_density	log10
2	-2.46137	3.3194e-10	1.76841e-10	1.76841e-10	1.19498e-08	36	Inset_Ephedra_density	log10
2	-2.4559	2.27528e-10	1.21216e-10	1.21216e-10	8.19102e-09	36	Inset_Ephedra_density	log10
2	-2.45044	1.53828e-10	8.19521e-11	8.19521e-11	5.53782e-09	36	Inset_Ephedra_density	log10
2	-2.44497	1.02704e-10	5.47155e-11	5.47155e-11	3.69734e-09	36	Inset_Ephedra_density	log10
2	-2.4395	6.81928e-11	3.63297e-11	3.63297e-11	2.45494e-09	36	Inset_Ephedra_density	log10
2	-2.43404	4.66249e-11	2.48395e-11	2.48395e-11	1.6785e-09	36	Inset_Ephedra_density	log10
2	-2.42857	3.13582e-11	1.67061e-11	1.67061e-11	1.1289e-09	36	Inset_Ephedra_density	log10
2	-2.42311	2.07847e-11	1.1073e-11	1.1073e-11	7.48247e-10	36	Inset_Ephedra_density	log10
2	-2.41764	1.35957e-11	7.24313e-12	7.24313e-12	4.89446e-10	36	Inset_Ephedra_density	log10
2	-2.41217	8.89473e-12	4.73867e-12	4.73867e-12	3.2021e-10	36	Inset_Ephedra_density	log10
2	-2.40671	5.97258e-12	3.1819e-12	3.1819e-12	2.15013e-10	36	Inset_Ephedra_density	log10
2	-2.40124	3.94048e-12	2.09929e-12	2.09929e-12	1.41857e-10	36	Inset_Ephedra_density	log10
2	-2.39577	2.55993e-12	1.3638e-12	1.3638e-12	9.21575e-11	36	Inset_Ephedra_density	log10
2	-2.39031	1.64023e-12	8.73834e-13	8.73834e-13	5.90484e-11	36	Inset_Ephedra_density	log10
2	-2.38484	1.05809e-12	5.63696e-13	5.63696e-13	3.80911e-11	36	Inset_Ephedra_density	log10
2	-2.37938	6.97555e-13	3.71623e-13	3.71623e-13	2.5112e-11	36	Inset_Ephedra_density	log10
2	-2.37391	4.51341e-13	2.40452e-13	2.40452e-13	1.62483e-11	36	Inset_Ephedra_density	log10
2	-2.36844	2.87294e-13	1.53056e-13	1.53056e-13	1.03426e-11	36	Inset_Ephedra_density	log10
2	-2.36298	1.80202e-13	9.60025e-14	9.60025e-14	6.48726e-12	36	Inset_Ephedra_density	log10
2	-2.35751	1.14669e-13	6.10899e-14	6.10899e-14	4.12808e-12	36	Inset_Ephedra_density	log10
2	-2.35204	7.4168e-14	3.9513e-14	3.9513e-14	2.67005e-12	36	Inset_Ephedra_density	log10
2	-2.34658	4.70034e-14	2.50411e-14	2.50411e-14	1.69212e-12	36	Inset_Ephedra_density	log10
2	-2.34111	2.92446e-14	1.55801e-14	1.55801e-14	1.05281e-12	36	Inset_Ephedra_density	log10
2	-2.33565	1.78838e-14	9.52759e-15	9.52759e-15	6.43816e-13	36	Inset_Ephedra_density	log10
2	-2.33018	1.12245e-14	5.97985e-15	5.97985e-15	4.04082e-13	36	Inset_Ephedra_density	log10
2	-2.32471	7.12612e-15	3.79645e-15	3.79645e-15	2.5654e-13	36	Inset_Ephedra_density	log10
2	-2.31925	4.39384e-15	2.34082e-15	2.34082e-15	1.58178e-13	36	Inset_Ephedra_density	log10
2	-2.31378	2.62328e-15	1.39755e-15	1.39755e-15	9.4438e-14	36	Inset_Ephedra_density	log10
2	-2.30831	1.53101e-15	8.15648e-16	8.15648e-16	5.51165e-14	36	Inset_Ephedra_density	log10
2	-2.30285	9.0705e-16	4.83231e-16	4.83231e-16	3.26538e-14	36	Inset_Ephedra_density	log10
2	-2.29738	5.97105e-16	3.18108e-16	3.18108e-16	2.14958e-14	36	Inset_Ephedra_density	log10
2	-2.29191	3.29419e-16	1.75498e-16	1.75498e-16	1.18591e-14	36	Inset_Ephedra_density	log10
2	-2.28645	1.03103e-16	5.49283e-17	5.49283e-17	3.71172e-15	36	Inset_Ephedra_density	log10
2	-2.28098	0	0	0	0	36	Inset_Ephedra_density	log10
2	-2.27552	0	0	0	0	36	Inset_Ephedra_density	log10
2	-2.27005	0	0	0	0	36	Inset_Ephedra_density	log10
2	-2.26458	0	0	0	0	36	Inset_Ephedra_density	log10
2	-2.25912	0	0	0	0	36	Inset_Ephedra_density	log10
2	-2.25365	0	0	0	0	36	Inset_Ephedra_density	log10
2	-2.24818	0	0	0	0	36	Inset_Ephedra_density	log10
2	-2.24272	0	0	0	0	36	Inset_Ephedra_density	log10
2	-2.23725	0	0	0	0	36	Inset_Ephedra_density	log10
2	-2.23179	0	0	0	0	36	Inset_Ephedra_density	log10
2	-2.22632	0	0	0	0	36	Inset_Ephedra_density	log10
2	-2.22085	0	0	0	0	36	Inset_Ephedra_density	log10
2	-2.21539	0	0	0	0	36	Inset_Ephedra_density	log10
2	-2.20992	0	0	0	0	36	Inset_Ephedra_density	log10
2	-2.20445	0	0	0	0	36	Inset_Ephedra_density	log10
2	-2.19899	0	0	0	0	36	Inset_Ephedra_density	log10
2	-2.19352	0	0	0	0	36	Inset_Ephedra_density	log10
2	-2.18805	0	0	0	0	36	Inset_Ephedra_density	log10
2	-2.18259	0	0	0	0	36	Inset_Ephedra_density	log10
2	-2.17712	0	0	0	0	36	Inset_Ephedra_density	log10
2	-2.17166	0	0	0	0	36	Inset_Ephedra_density	log10
2	-2.16619	0	0	0	0	36	Inset_Ephedra_density	log10
2	-2.16072	0	0	0	0	36	Inset_Ephedra_density	log10
2	-2.15526	0	0	0	0	36	Inset_Ephedra_density	log10
2	-2.14979	0	0	0	0	36	Inset_Ephedra_density	log10
2	-2.14432	0	0	0	0	36	Inset_Ephedra_density	log10
2	-2.13886	0	0	0	0	36	Inset_Ephedra_density	log10
2	-2.13339	0	0	0	0	36	Inset_Ephedra_density	log10
2	-2.12793	0	0	0	0	36	Inset_Ephedra_density	log10
2	-2.12246	0	0	0	0	36	Inset_Ephedra_density	log10
2	-2.11699	0	0	0	0	36	Inset_Ephedra_density	log10
2	-2.11153	0	0	0	0	36	Inset_Ephedra_density	log10
2	-2.10606	0	0	0	0	36	Inset_Ephedra_density	log10
2	-2.10059	0	0	0	0	36	Inset_Ephedra_density	log10
2	-2.09513	0	0	0	0	36	Inset_Ephedra_density	log10
2	-2.08966	0	0	0	0	36	Inset_Ephedra_density	log10
2	-2.0842	0	0	0	0	36	Inset_Ephedra_density	log10
2	-2.07873	0	0	0	0	36	Inset_Ephedra_density	log10
2	-2.07326	0	0	0	0	36	Inset_Ephedra_density	log10
2	-2.0678	0	0	0	0	36	Inset_Ephedra_density	log10
2	-2.06233	0	0	0	0	36	Inset_Ephedra_density	log10
2	-2.05686	0	0	0	0	36	Inset_Ephedra_density	log10
2	-2.0514	0	0	0	0	36	Inset_Ephedra_density	log10
2	-2.04593	0	0	0	0	36	Inset_Ephedra_density	log10
2	-2.04046	0	0	0	0	36	Inset_Ephedra_density	log10
2	-2.035	0	0	0	0	36	Inset_Ephedra_density	log10
2	-2.02953	0	0	0	0	36	Inset_Ephedra_density	log10
2	-2.02407	0	0	0	0	36	Inset_Ephedra_density	log10
2	-2.0186	0	0	0	0	36	Inset_Ephedra_density	log10
2	-2.01313	0	0	0	0	36	Inset_Ephedra_density	log10
2	-2.00767	0	0	0	0	36	Inset_Ephedra_density	log10
2	-2.0022	0	0	0	0	36	Inset_Ephedra_density	log10
2	-1.99673	0	0	0	0	36	Inset_Ephedra_density	log10
2	-1.99127	0	0	0	0	36	Inset_Ephedra_density	log10
2	-1.9858	0	0	0	0	36	Inset_Ephedra_density	log10
2	-1.98034	0	0	0	0	36	Inset_Ephedra_density	log10
2	-1.97487	0	0	0	0	36	Inset_Ephedra_density	log10
2	-1.9694	0	0	0	0	36	Inset_Ephedra_density	log10
2	-1.96394	0	0	0	0	36	Inset_Ephedra_density	log10
2	-1.95847	0	0	0	0	36	Inset_Ephedra_density	log10
2	-1.953	0	0	0	0	36	Inset_Ephedra_density	log10
2	-1.94754	0	0	0	0	36	Inset_Ephedra_density	log10
2	-1.94207	0	0	0	0	36	Inset_Ephedra_density	log10
2	-1.9366	0	0	0	0	36	Inset_Ephedra_density	log10
2	-1.93114	0	0	0	0	36	Inset_Ephedra_density	log10
2	-1.92567	0	0	0	0	36	Inset_Ephedra_density	log10
2	-1.92021	0	0	0	0	36	Inset_Ephedra_density	log10
2	-1.91474	0	0	0	0	36	Inset_Ephedra_density	log10
2	-1.90927	0	0	0	0	36	Inset_Ephedra_density	log10
2	-1.90381	0	0	0	0	36	Inset_Ephedra_density	log10
2	-1.89834	0	0	0	0	36	Inset_Ephedra_density	log10
2	-1.89287	0	0	0	0	36	Inset_Ephedra_density	log10
2	-1.88741	0	0	0	0	36	Inset_Ephedra_density	log10
2	-1.88194	0	0	0	0	36	Inset_Ephedra_density	log10
2	-1.87648	0	0	0	0	36	Inset_Ephedra_density	log10
2	-1.87101	0	0	0	0	36	Inset_Ephedra_density	log10
2	-1.86554	0	0	0	0	36	Inset_Ephedra_density	log10
2	-1.86008	0	0	0	0	36	Inset_Ephedra_density	log10
2	-1.85461	0	0	0	0	36	Inset_Ephedra_density	log10
2	-1.84914	0	0	0	0	36	Inset_Ephedra_density	log10
2	-1.84368	0	0	0	0	36	Inset_Ephedra_density	log10
2	-1.83821	0	0	0	0	36	Inset_Ephedra_density	log10
2	-1.83275	0	0	0	0	36	Inset_Ephedra_density	log10
2	-1.82728	0	0	0	0	36	Inset_Ephedra_density	log10
2	-1.82181	0	0	0	0	36	Inset_Ephedra_density	log10
2	-1.81635	0	0	0	0	36	Inset_Ephedra_density	log10
2	-1.81088	0	0	0	0	36	Inset_Ephedra_density	log10
2	-1.80541	0	0	0	0	36	Inset_Ephedra_density	log10
2	-1.79995	0	0	0	0	36	Inset_Ephedra_density	log10
2	-1.79448	0	0	0	0	36	Inset_Ephedra_density	log10
2	-1.78901	0	0	0	0	36	Inset_Ephedra_density	log10
2	-1.78355	0	0	0	0	36	Inset_Ephedra_density	log10
2	-1.77808	0	0	0	0	36	Inset_Ephedra_density	log10
2	-1.77262	0	0	0	0	36	Inset_Ephedra_density	log10
2	-1.76715	0	0	0	0	36	Inset_Ephedra_density	log10
2	-1.76168	0	0	0	0	36	Inset_Ephedra_density	log10
2	-1.75622	0	0	0	0	36	Inset_Ephedra_density	log10
2	-1.75075	0	0	0	0	36	Inset_Ephedra_density	log10
2	-1.74528	1.35882e-18	7.23911e-19	7.23911e-19	4.89175e-17	36	Inset_Ephedra_density	log10
2	-1.73982	2.92364e-17	1.55757e-17	1.55757e-17	1.05251e-15	36	Inset_Ephedra_density	log10
2	-1.73435	1.295e-17	6.89911e-18	6.89911e-18	4.66199e-16	36	Inset_Ephedra_density	log10
2	-1.72889	0	0	0	0	36	Inset_Ephedra_density	log10
2	-1.72342	0	0	0	0	36	Inset_Ephedra_density	log10
2	-1.71795	0	0	0	0	36	Inset_Ephedra_density	log10
2	-1.71249	0	0	0	0	36	Inset_Ephedra_density	log10
2	-1.70702	0	0	0	0	36	Inset_Ephedra_density	log10
2	-1.70155	0	0	0	0	36	Inset_Ephedra_density	log10
2	-1.69609	0	0	0	0	36	Inset_Ephedra_density	log10
2	-1.69062	0	0	0	0	36	Inset_Ephedra_density	log10
2	-1.68515	3.72734e-17	1.98574e-17	1.98574e-17	1.34184e-15	36	Inset_Ephedra_density	log10
2	-1.67969	1.93779e-17	1.03236e-17	1.03236e-17	6.97605e-16	36	Inset_Ephedra_density	log10
2	-1.67422	9.60069e-18	5.11477e-18	5.11477e-18	3.45625e-16	36	Inset_Ephedra_density	log10
2	-1.66876	2.72485e-17	1.45167e-17	1.45167e-17	9.80946e-16	36	Inset_Ephedra_density	log10
2	-1.66329	3.71617e-17	1.97979e-17	1.97979e-17	1.33782e-15	36	Inset_Ephedra_density	log10
2	-1.65782	7.65717e-17	4.07936e-17	4.07936e-17	2.75658e-15	36	Inset_Ephedra_density	log10
2	-1.65236	7.89322e-17	4.20511e-17	4.20511e-17	2.84156e-15	36	Inset_Ephedra_density	log10
2	-1.64689	9.77213e-17	5.20611e-17	5.20611e-17	3.51797e-15	36	Inset_Ephedra_density	log10
2	-1.64142	1.36964e-16	7.29678e-17	7.29678e-17	4.93072e-15	36	Inset_Ephedra_density	log10
2	-1.63596	1.06007e-16	5.64752e-17	5.64752e-17	3.81625e-15	36	Inset_Ephedra_density	log10
2	-1.63049	2.23128e-16	1.18871e-16	1.18871e-16	8.0326e-15	36	Inset_Ephedra_density	log10
2	-1.62503	2.63499e-16	1.40379e-16	1.40379e-16	9.48598e-15	36	Inset_Ephedra_density	log10
2	-1.61956	2.62391e-16	1.39789e-16	1.39789e-16	9.44608e-15	36	Inset_Ephedra_density	log10
2	-1.61409	2.43458e-16	1.29703e-16	1.29703e-16	8.76451e-15	36	Inset_Ephedra_density	log10
2	-1.60863	1.53152e-16	8.15918e-17	8.15918e-17	5.51347e-15	36	Inset_Ephedra_density	log10
2	-1.60316	1.1841e-16	6.30832e-17	6.30832e-17	4.26278e-15	36	Inset_Ephedra_density	log10
2	-1.59769	1.40194e-16	7.46883e-17	7.46883e-17	5.04698e-15	36	Inset_Ephedra_density	log10
2	-1.59223	1.77588e-16	9.46098e-17	9.46098e-17	6.39315e-15	36	Inset_Ephedra_density	log10
2	-1.58676	1.90287e-16	1.01375e-16	1.01375e-16	6.85033e-15	36	Inset_Ephedra_density	log10
2	-1.5813	1.53636e-16	8.18498e-17	8.18498e-17	5.53091e-15	36	Inset_Ephedra_density	log10
2	-1.57583	1.46189e-16	7.78825e-17	7.78825e-17	5.26282e-15	36	Inset_Ephedra_density	log10
2	-1.57036	1.83963e-16	9.80064e-17	9.80064e-17	6.62267e-15	36	Inset_Ephedra_density	log10
2	-1.5649	2.55437e-16	1.36084e-16	1.36084e-16	9.19572e-15	36	Inset_Ephedra_density	log10
2	-1.55943	3.23744e-16	1.72475e-16	1.72475e-16	1.16548e-14	36	Inset_Ephedra_density	log10
2	-1.55396	2.51886e-16	1.34192e-16	1.34192e-16	9.06788e-15	36	Inset_Ephedra_density	log10
2	-1.5485	2.70963e-16	1.44356e-16	1.44356e-16	9.75466e-15	36	Inset_Ephedra_density	log10
2	-1.54303	2.58956e-16	1.37959e-16	1.37959e-16	9.32242e-15	36	Inset_Ephedra_density	log10
2	-1.53756	2.04994e-16	1.0921e-16	1.0921e-16	7.37977e-15	36	Inset_Ephedra_density	log10
2	-1.5321	1.5193e-16	8.09409e-17	8.09409e-17	5.46949e-15	36	Inset_Ephedra_density	log10
2	-1.52663	3.32344e-16	1.77057e-16	1.77057e-16	1.19644e-14	36	Inset_Ephedra_density	log10
2	-1.52117	3.13745e-16	1.67148e-16	1.67148e-16	1.12948e-14	36	Inset_Ephedra_density	log10
2	-1.5157	3.29842e-16	1.75723e-16	1.75723e-16	1.18743e-14	36	Inset_Ephedra_density	log10
2	-1.51023	3.32941e-16	1.77375e-16	1.77375e-16	1.19859e-14	36	Inset_Ephedra_density	log10
2	-1.50477	2.06346e-16	1.09931e-16	1.09931e-16	7.42846e-15	36	Inset_Ephedra_density	log10
2	-1.4993	2.11284e-16	1.12562e-16	1.12562e-16	7.60623e-15	36	Inset_Ephedra_density	log10
2	-1.49383	2.4784e-16	1.32037e-16	1.32037e-16	8.92225e-15	36	Inset_Ephedra_density	log10
2	-1.48837	2.46995e-16	1.31586e-16	1.31586e-16	8.89181e-15	36	Inset_Ephedra_density	log10
2	-1.4829	2.20212e-16	1.17318e-16	1.17318e-16	7.92762e-15	36	Inset_Ephedra_density	log10
2	-1.47744	2.15436e-16	1.14773e-16	1.14773e-16	7.75568e-15	36	Inset_Ephedra_density	log10
2	-1.47197	1.54028e-16	8.20587e-17	8.20587e-17	5.54502e-15	36	Inset_Ephedra_density	log10
2	-1.4665	1.0215e-16	5.44204e-17	5.44204e-17	3.6774e-15	36	Inset_Ephedra_density	log10
2	-1.46104	1.14712e-16	6.1113e-17	6.1113e-17	4.12964e-15	36	Inset_Ephedra_density	log10
2	-1.45557	1.50591e-16	8.02276e-17	8.02276e-17	5.42129e-15	36	Inset_Ephedra_density	log10
2	-1.4501	1.00622e-16	5.36064e-17	5.36064e-17	3.62239e-15	36	Inset_Ephedra_density	log10
2	-1.44464	1.46705e-16	7.81571e-17	7.81571e-17	5.28138e-15	36	Inset_Ephedra_density	log10
2	-1.43917	1.38832e-16	7.39628e-17	7.39628e-17	4.99795e-15	36	Inset_Ephedra_density	log10
2	-1.4337	1.62441e-16	8.65403e-17	8.65403e-17	5.84786e-15	36	Inset_Ephedra_density	log10
2	-1.42824	2.06633e-16	1.10084e-16	1.10084e-16	7.43877e-15	36	Inset_Ephedra_density	log10
2	-1.42277	1.63117e-16	8.69004e-17	8.69004e-17	5.8722e-15	36	Inset_Ephedra_density	log10
2	-1.41731	1.59702e-16	8.50814e-17	8.50814e-17	5.74928e-15	36	Inset_Ephedra_density	log10
2	-1.41184	1.01912e-16	5.42934e-17	5.42934e-17	3.66882e-15	36	Inset_Ephedra_density	log10
2	-1.40637	1.01006e-16	5.38112e-17	5.38112e-17	3.63623e-15	36	Inset_Ephedra_density	log10
2	-1.40091	1.38575e-16	7.38259e-17	7.38259e-17	4.9887e-15	36	Inset_Ephedra_density	log10
2	-1.39544	5.29451e-18	2.82065e-18	2.82065e-18	1.90602e-16	36	Inset_Ephedra_density	log10
2	-1.38997	2.74497e-17	1.46238e-17	1.46238e-17	9.88188e-16	36	Inset_Ephedra_density	log10
2	-1.38451	1.71172e-17	9.11922e-18	9.11922e-18	6.16221e-16	36	Inset_Ephedra_density	log10
2	-1.37904	2.04307e-17	1.08844e-17	1.08844e-17	7.35504e-16	36	Inset_Ephedra_density	log10
2	-1.37358	4.51402e-17	2.40485e-17	2.40485e-17	1.62505e-15	36	Inset_Ephedra_density	log10
2	-1.36811	2.80556e-18	1.49466e-18	1.49466e-18	1.01e-16	36	Inset_Ephedra_density	log10
2	-1.36264	0	0	0	0	36	Inset_Ephedra_density	log10
2	-1.35718	0	0	0	0	36	Inset_Ephedra_density	log10
2	-1.35171	0	0	0	0	36	Inset_Ephedra_density	log10
2	-1.34624	0	0	0	0	36	Inset_Ephedra_density	log10
2	-1.34078	0	0	0	0	36	Inset_Ephedra_density	log10
2	-1.33531	0	0	0	0	36	Inset_Ephedra_density	log10
2	-1.32985	0	0	0	0	36	Inset_Ephedra_density	log10
2	-1.32438	0	0	0	0	36	Inset_Ephedra_density	log10
2	-1.31891	0	0	0	0	36	Inset_Ephedra_density	log10
2	-1.31345	0	0	0	0	36	Inset_Ephedra_density	log10
2	-1.30798	0	0	0	0	36	Inset_Ephedra_density	log10
2	-1.30251	0	0	0	0	36	Inset_Ephedra_density	log10
2	-1.29705	0	0	0	0	36	Inset_Ephedra_density	log10
2	-1.29158	0	0	0	0	36	Inset_Ephedra_density	log10
2	-1.28611	0	0	0	0	36	Inset_Ephedra_density	log10
2	-1.28065	0	0	0	0	36	Inset_Ephedra_density	log10
2	-1.27518	0	0	0	0	36	Inset_Ephedra_density	log10
2	-1.26972	0	0	0	0	36	Inset_Ephedra_density	log10
2	-1.26425	0	0	0	0	36	Inset_Ephedra_density	log10
2	-1.25878	0	0	0	0	36	Inset_Ephedra_density	log10
2	-1.25332	0	0	0	0	36	Inset_Ephedra_density	log10
2	-1.24785	0	0	0	0	36	Inset_Ephedra_density	log10
2	-1.24238	0	0	0	0	36	Inset_Ephedra_density	log10
2	-1.23692	0	0	0	0	36	Inset_Ephedra_density	log10
2	-1.23145	0	0	0	0	36	Inset_Ephedra_density	log10
2	-1.22599	0	0	0	0	36	Inset_Ephedra_density	log10
2	-1.22052	0	0	0	0	36	Inset_Ephedra_density	log10
2	-1.21505	0	0	0	0	36	Inset_Ephedra_density	log10
2	-1.20959	0	0	0	0	36	Inset_Ephedra_density	log10
2	-1.20412	0	0	0	0	36	Inset_Ephedra_density	log10
